# Supplementary material for: primetv: a viewer for reconciled trees
Source: BMC Bioinformatics. 2007 May 7;8:148. doi: 10.1186/1471-2105-8-148 (PMC1891116; doi:10.1186/1471-2105-8-148)
Supplement: Additional File 1 — Relase 1.5.3 of primetv. The source code distribution of primetv. [file 1471-2105-8-148-S1.gz]

Archive with 93 entries (93 files):
- primetv_v1.5.3/AnError.cc
- primetv_v1.5.3/AnError.hh
- primetv_v1.5.3/Beep.cc
- primetv_v1.5.3/Beep.hh
- primetv_v1.5.3/BeepVector.hh
- primetv_v1.5.3/Coord.cc
- primetv_v1.5.3/Coord.hh
- primetv_v1.5.3/DrawTreeMain.cc
- primetv_v1.5.3/DrawTree_time.cc
- primetv_v1.5.3/DrawTree_time.hh
- primetv_v1.5.3/GDrawConstraints.cc
- primetv_v1.5.3/GDrawConstraints.hh
- primetv_v1.5.3/GammaMap.cc
- primetv_v1.5.3/GammaMap.hh
- primetv_v1.5.3/GeneCoord.cc
- primetv_v1.5.3/GeneCoord.hh
- primetv_v1.5.3/INSTALL
- primetv_v1.5.3/LA_Vector.cc
- primetv_v1.5.3/LA_Vector.hh
- primetv_v1.5.3/LambdaMap.cc
- primetv_v1.5.3/LambdaMap.hh
- primetv_v1.5.3/Makefile
- primetv_v1.5.3/NHX.l
- primetv_v1.5.3/NHXannotation.c
- primetv_v1.5.3/NHXannotation.h
- primetv_v1.5.3/NHXnode.c
- primetv_v1.5.3/NHXnode.h
- primetv_v1.5.3/NHXparse.y
- primetv_v1.5.3/NHXtree.c
- primetv_v1.5.3/NHXtree.h
- primetv_v1.5.3/Node.cc
- primetv_v1.5.3/Node.hh
- primetv_v1.5.3/NodeMap.cc
- primetv_v1.5.3/NodeMap.hh
- primetv_v1.5.3/NodeNodeMap.cc
- primetv_v1.5.3/NodeNodeMap.hh
- primetv_v1.5.3/Nothofagus.gs
- primetv_v1.5.3/PRNG.cc
- primetv_v1.5.3/PRNG.hh
- primetv_v1.5.3/Probability.cc
- primetv_v1.5.3/Probability.hh
- primetv_v1.5.3/ProbabilityModel.hh
- primetv_v1.5.3/RunAllExamples.sh
- primetv_v1.5.3/SetOfNodes.cc
- primetv_v1.5.3/SetOfNodes.hh
- primetv_v1.5.3/StrStrMap.cc
- primetv_v1.5.3/StrStrMap.hh
- primetv_v1.5.3/Tree.cc
- primetv_v1.5.3/Tree.hh
- primetv_v1.5.3/TreeAnalysis.cc
- primetv_v1.5.3/TreeAnalysis.hh
- primetv_v1.5.3/TreeIO.cc
- primetv_v1.5.3/TreeIO.hh
- primetv_v1.5.3/ex1.gt
- primetv_v1.5.3/ex1.st
- primetv_v1.5.3/ex10.gt
- primetv_v1.5.3/ex10.svg
- primetv_v1.5.3/ex11.gt
- primetv_v1.5.3/ex12.gt
- primetv_v1.5.3/ex13.gt
- primetv_v1.5.3/ex13fel.gt
- primetv_v1.5.3/ex14.gt
- primetv_v1.5.3/ex15.gt
- primetv_v1.5.3/ex16.gt
- primetv_v1.5.3/ex17.gt
- primetv_v1.5.3/ex18.gt
- primetv_v1.5.3/ex19.gt
- primetv_v1.5.3/ex2.gt
- primetv_v1.5.3/ex20.gt
- primetv_v1.5.3/ex20.st
- primetv_v1.5.3/ex21.gt
- primetv_v1.5.3/ex22.gt
- primetv_v1.5.3/ex22.st
- primetv_v1.5.3/ex3.gt
- primetv_v1.5.3/ex3b.gt
- primetv_v1.5.3/ex4.gt
- primetv_v1.5.3/ex5.gt
- primetv_v1.5.3/ex5.st
- primetv_v1.5.3/ex6.gt
- primetv_v1.5.3/ex7.gt
- primetv_v1.5.3/ex8.gt
- primetv_v1.5.3/ex8.st
- primetv_v1.5.3/ex8strange.gt
- primetv_v1.5.3/ex8strange.st
- primetv_v1.5.3/ex9.gt
- primetv_v1.5.3/mhc.gs
- primetv_v1.5.3/mhc.gt
- primetv_v1.5.3/mhc.r
- primetv_v1.5.3/mhc.st
- primetv_v1.5.3/readReconciliation.cc
- primetv_v1.5.3/reconcile.cc
- primetv_v1.5.3/time_SDrawConstraints.cc
- primetv_v1.5.3/time_SDrawConstraints.hh
