# Supplementary material for: primetv: a viewer for reconciled trees
Source: BMC Bioinformatics. 2007 May 7;8:148. doi: 10.1186/1471-2105-8-148 (PMC1891116; doi:10.1186/1471-2105-8-148)
Supplement: Additional File 1 — Relase 1.5.3 of primetv. The source code distribution of primetv. [file 1471-2105-8-148-S1.gz › primetv_v1.5.3/AnError.cc]

#include <iostream>
#include <cstdlib>
#include <csignal>

#include "AnError.hh"
#include "Beep.hh"

namespace beep
{
  using namespace std;


  //----------------------------------------------------------------
  //
  // Construct/destruct/assign
  //
  //----------------------------------------------------------------

  AnError::AnError(const string &message, int err_code) throw()
    : msg_str(message),
      arg_str(""),
      error_code(err_code)
  {
#ifdef ABORT_ERRORS
    kill(0, SIGSTOP);
#endif
  }

  AnError::AnError(const string &message, const string &arg, 
		   int err_code) throw()
    : msg_str(message),
      arg_str(arg),
      error_code(err_code)
  {
  }


  AnError::~AnError() throw()
  {
  }

  //----------------------------------------------------------------
  //
  // Interface
  //
  //----------------------------------------------------------------

  // Output the error message and exit if the error code is positive
  void
  AnError::action()
  {
    cerr << "Error:\n" << beep::indentString(message());
    cerr << endl;

    if (arg_str.length() > 0) 
      {
	cerr << " ("
	     << arg_str
	     << ")";
      }

    cerr << endl;
    if (error_code >= 1)
      {
	exit(error_code);
      }
  }


  // \return The error message, without even considering to exit.
  std::string
  AnError::message() const
  {
  
    std::string s =  msg_str;
    if (arg_str.length() > 0) 
      {
	s = s + " ("
	  + arg_str
	  + ")";
      }

    return s;
  }


  // The supplied error code.
  int
  AnError::code() const
  {
    return error_code;
  }

  const char*
  AnError::what() const throw()
  {
    return message().c_str();
  }

}//end namespace beep
