# Supplementary material for: primetv: a viewer for reconciled trees
Source: BMC Bioinformatics. 2007 May 7;8:148. doi: 10.1186/1471-2105-8-148 (PMC1891116; doi:10.1186/1471-2105-8-148)
Supplement: Additional File 1 — Relase 1.5.3 of primetv. The source code distribution of primetv. [file 1471-2105-8-148-S1.gz › primetv_v1.5.3/Beep.cc]

#include "Beep.hh"

#include <iostream>
#include <string>
// Author: Bengt Sennblad, SBC

//-------------------------------------------------------
//
// This file contains various typedefs and other junk that 
// are often used in the namespace beep
//
//-------------------------------------------------------

namespace beep
{
  using namespace std;
  // This function add an indent space and is used in different 
  // classes' ouput/print() function
  //----------------------------------------------------------
  std::string 
  indentString(std::string s, const std::string& indent)
  {
    std::string::size_type pos = s.find("\n");
    while(pos < s.size() - 1)
      {
	s.insert(pos + 1, indent);
	pos = s.find("\n", pos + 1);
      }
    s.insert(0, indent);
    return s;
  }

  void 
  capitalize(std::string& s) 
  {
    std::transform(s.begin(), s.end(), s.begin(), (int(*)(int))toupper);
    return;
  }

}//end namespace beep
