# Supplementary material for: primetv: a viewer for reconciled trees
Source: BMC Bioinformatics. 2007 May 7;8:148. doi: 10.1186/1471-2105-8-148 (PMC1891116; doi:10.1186/1471-2105-8-148)
Supplement: Additional File 1 — Relase 1.5.3 of primetv. The source code distribution of primetv. [file 1471-2105-8-148-S1.gz › primetv_v1.5.3/Beep.hh]

#ifndef BEEP_HH
#define BEEP_HH

#include <limits>
#include <string>

// Author: Bengt Sennblad, SBC

//-------------------------------------------------------
//
// This file contains various typedefs and other junk that 
// are often used in the namespace beep
//
//-------------------------------------------------------

namespace beep
{

  // typedef that will simplify migration to a type with
  // better precision in beep maths, if we ever decide to do that
  // Please, use this instead of double
#ifdef LA_SINGLE_PRECISION
  // this makes us use a lower precision, the idea was that it might
  // give faster program, but currently iy does not seem so worth while
  typedef float Real; 
  typedef std::numeric_limits<float> Real_limits; 
#else
  typedef double Real;
  typedef std::numeric_limits<double> Real_limits; 
#endif
  
  void capitalize(std::string& s);

  // This function add an indent space and is used in different 
  // classes' ouput/print() function
  //----------------------------------------------------------
  std::string indentString(std::string s, const std::string& indent = "    ");

}//end namespace beep
#endif
