# Supplementary material for: primetv: a viewer for reconciled trees
Source: BMC Bioinformatics. 2007 May 7;8:148. doi: 10.1186/1471-2105-8-148 (PMC1891116; doi:10.1186/1471-2105-8-148)
Supplement: Additional File 1 — Relase 1.5.3 of primetv. The source code distribution of primetv. [file 1471-2105-8-148-S1.gz › primetv_v1.5.3/BeepVector.hh]

#include <cassert>
#include <vector>
#include <sstream>

#include "Probability.hh"
#include "Beep.hh"
#include "LA_Vector.hh"
#include "Node.hh"
#include "SetOfNodes.hh"
#include "Tree.hh"

#ifndef BEEPVECTOR_HH
#define BEEPVECTOR_HH

namespace beep{

  //--------------------------------------------------------------
  //
  //! Simple vector template, ontop of vector template, indexed by Nodes
  //! This will always has elements in it but the value of the 
  //! elements may be empty
  //! This is handy in many ways!! Some 'aliases' for typed 
  //! BeepVectors are given below!
  //
  //--------------------------------------------------------------
  template<typename Type>
  class BeepVector
  {
  public:
    //--------------------------------------------------------------
    //
    // Construction/Destruction
    //
    //--------------------------------------------------------------
    BeepVector(unsigned n_elems)	//!< All elems are initialized to zero.
      : pv(n_elems)
    {
    };

    BeepVector(const Tree& T)	//!< All elems are initialized to zero.
      : pv(T.getNumberOfNodes())
    {
    };

    BeepVector(unsigned n_elems, Type& T) //!< All elems are initialized to T.
      : pv(n_elems, T)
    {
    };

    BeepVector(unsigned n_elems, const Type& T) //!< All elems are initialized to T.
      : pv(n_elems, T)
    {
    };

    BeepVector(const Tree& T, Type& type) //!< All elems are initialized to type.
      : pv(T.getNumberOfNodes(), type)
    {
    };

    BeepVector(const Tree& T, const Type& type) //!< All elems are initialized to type.
      : pv(T.getNumberOfNodes(), type)
    {
    };

    BeepVector(const BeepVector<Type>& bv)	
      : pv(bv.pv)
    {
    };
  
    ~BeepVector()
    {
    };

    BeepVector& operator=(const BeepVector<Type>& bv)
    {
      if (this != &bv)
	{
	  pv = bv.pv;
	}
      return *this;
    };

    //--------------------------------------------------------------
    //
    // Interface
    //
    //--------------------------------------------------------------

    //!\todo{ Add iterator, constiterator, begin and end functions /bens}

    //! equality operator turned out to be practical when debugging
    //--------------------------------------------------------------
    bool operator==(const BeepVector<Type>& bv)
    {
      bool ret = true;
      for(unsigned i = 0; i < pv.size(); i++)
	ret = ret && (pv[i] == bv.pv[i]);
      return ret;
    }

    //! \name Access
    //! Vector is indexed by nodes or pointers to node!. 
    //! Also please note return value: 
    //! You can do v[node] = 0.5;
    //--------------------------------------------------------------
    //${
    Type& operator[](const Node& i)
    {
#ifndef NDEBUG
      return pv.at(i.getNumber());
#else
      return pv[i.getNumber()];
#endif
    }; 

    Type operator[](const Node& i) const
    {
#ifndef NDEBUG
      return pv.at(i.getNumber());
#else
      return pv[i.getNumber()];
#endif
    };

    Type& operator[](const Node* i)
    {
      assert(i != NULL);
      return this->operator[](*i);
    }; 

    Type operator[](const Node* i) const
    {
      assert(i != NULL);
      return this->operator[](*i);
    };

    //! Vector can also accessed by unsgined corresponding to node's number
    //--------------------------------------------------------------
    Type& operator[](unsigned i)
    {
      assert(i < pv.size());
      return pv[i];
    }; 

    Type operator[](unsigned i) const
    {
      assert(i < pv.size());
      return pv[i];
    };
    //@}

    //! Size of Vector
    unsigned size() const
    {
      return pv.size();
    }
    //! reset all values
    void clearValues()
    {
      pv = std::vector<Type>(pv.size());
    }


    //--------------------------------------------------------------
    //
    //! \name I/O
    //
    //--------------------------------------------------------------
    //@{
    friend std::ostream& operator<<(std::ostream &o, 
				    const BeepVector<Type>& e)
    {
      return o << e.print();
    };

    std::string print() const
    {
      std::ostringstream oss;
      for(unsigned i = 0; i < pv.size(); i++)
	{
	  oss << pv[i] << ";\t";
	}
      return oss.str();
    }
    //@}

  protected:
    //--------------------------------------------------------------
    //
    // Attributes
    //
    //--------------------------------------------------------------
    std::vector<Type> pv; //!< The storage

  };


  //! \name Provide alias for instantiations of BeepVector
  //--------------------------------------------------------------
  //@{
  typedef beep::BeepVector<Probability> ProbVector; //initializes elems to 0
  typedef beep::BeepVector<Real> RealVector;        //initializes elems to 0
  typedef beep::BeepVector<unsigned> UnsignedVector;//initializes elems to 0
  typedef beep::BeepVector<beep::Node*> NodeVector; //initializes elems to NULL
  typedef beep::BeepVector<beep::LA_Vector> LikeVector; //init elems to (0,.,0)
  //@}
}// end namespace beep


#endif
