# Supplementary material for: primetv: a viewer for reconciled trees
Source: BMC Bioinformatics. 2007 May 7;8:148. doi: 10.1186/1471-2105-8-148 (PMC1891116; doi:10.1186/1471-2105-8-148)
Supplement: Additional File 1 — Relase 1.5.3 of primetv. The source code distribution of primetv. [file 1471-2105-8-148-S1.gz › primetv_v1.5.3/Coord.hh]

#ifndef COORD_H
#define COORD_H
#include <stdio.h>
#include <stdlib.h>
#include <vector>
#include <utility>
#include "BeepVector.hh"

namespace beep 
{

  using namespace std;
  
  class Coord{

  public:
    Coord();
    Coord(const Coord& c);
    pair<double,double>& operator[](int pos);
    double& operator()(int pos,int coord);
    //typedef BeepVector<Coord> CoordVector;

  private:
    vector<pair<double,double> > data;

  };

typedef BeepVector<Coord> CoordVector;


}


#endif
