# Supplementary material for: primetv: a viewer for reconciled trees
Source: BMC Bioinformatics. 2007 May 7;8:148. doi: 10.1186/1471-2105-8-148 (PMC1891116; doi:10.1186/1471-2105-8-148)
Supplement: Additional File 1 — Relase 1.5.3 of primetv. The source code distribution of primetv. [file 1471-2105-8-148-S1.gz › primetv_v1.5.3/DrawTreeMain.cc]

#include <iostream>
#include <vector>
#include <exception>

using namespace std;

#include "AnError.hh"
#include "TreeIO.hh"
//#include "SDrawConstraints.hh"
#include "time_SDrawConstraints.hh"
#include "GDrawConstraints.hh"
#include "DrawTree_time.hh"
#include "Node.hh"
#include "Coord.hh"
#include "GeneCoord.hh"


using namespace beep;

char *default_foreground_color = "black";
char *genetree_color = "black";
char *species_edge_color = "#99ccff";
char *species_node_color = "#0066ff";

char* species_font = "Times-Italic";
char* gene_font = "Times-Roman";
bool ids_on_inner_nodes = false;
bool do_not_draw_species_tree = false;
bool do_not_draw_guest_tree = false;
float fontscale=1.0;		// For adjusting font size 
char *bitmapsize = NULL;	// E.g. '700x700'
char *pagesize = NULL;		// E.g. 'a4', 'letter', 'a5', et.c.

void
usage(char *s)
{
  cerr << "\nUsage: "
       << s
       << " [<options>] <guest tree> [<host tree>]\n\n"
       << "Options:\n"
       << "-u          This text.\n"
       << "-a          Alternative layout. Nodes are always put halfway between the\n"
       << "            leftmost and rightmost leaf in the node's subtree.\n"
       << "-c <spec>   Set colors according to <spec> which is three strings,\n"
       << "            representing gene tree (default " 
       << genetree_color << "), species edges (" 
       << species_edge_color <<")\n"
       << "            and species nodes (" 
       << species_node_color << "). A color can be given by\n"
       << "            name (most common color names are defined, see plotutils for\n"
       << "            details), or a hexadecimal RGB string such as #000000 for black\n"
       << "            and #00FF00 for green.\n"
       << "-t          Don't scale species edges by time.\n"
       << "-e          Annotate species edges by their time extent.\n"
       << "-n          No time annotations at all.\n"
       << "            By default a time axis is put next to the tree.\n"
       << "-f <string> File format:\n"
       << "               fig (for XFig)\n"
       << "               gif\n"
       << "               ps  (PostScript)\n"
       << "               ai  (Adobe Illustrator)\n"
       << "               svg (Scalable Vector Graphics)\n"
       << "               png (Portable Network Graphics)\n"
       << "            An X window is used by default.\n"
       << "-g          No host tree is given nor shown. Notice that the\n"
       << "            guest tree then must be shown\n"
       << "-h          No guest tree is given nor shown.  Notice that the\n"
       << "            host tree then must be shown.\n"
       << "-o <string> Name of the outfile\n"
       << "-i          Put node numbers on the inner nodes.\n"
       << "-p <string> Set pagesize. Default is 'a4'. Other options  are 'letter'\n"
       << "            and 'a5'. See plotutils documentation for all choices.\n"
       << "-b <string> Set bitmap size for X, GIF, and PNG. Format is WxH and\n"
       << "            default if '570x570', taken from plotutils.\n"
       << "-s <float>  Scale fonts with this number\n" 
       << "-v          Draw a vertical tree with root at top of image\n"
       << "            (Default is horizontal)\n"
       << "-m          Draw gene lines WITHOUT markers for gene nodes.\n"
       << "-l <char>   Optional. Ladderize right, 'r' or left 'l' \n"
       << "            (Leaves are drawn in the same order as indata per default)\n"       
       << endl;
  exit(1);
}


int
main (int argc, char **argv) 
{
  char ladd = 'n';  //Default is no ladderize
  int alt = 1;
  
  bool scaleByTime = true;
  bool timeAtEdges = false;	// by default, time annotations is at time axis
  bool noTimeAnnotation = false;
  bool markers = true;
  bool horiz = true;
  char *format = "X"; //XPlotter is default output format
  
  char* outfile = NULL;
  
  int nParams = 2;

  int opt = 1;

  while (opt < argc - 1 && argv[opt][0] == '-')
    {
      switch (argv[opt][1]) {
      case 'a':
	alt = 2;
	break;

      case 'b':
	if(opt+1 < argc) {
	    bitmapsize = argv[++opt];
	} else {
	    cerr << "Expected bitmap size after option '-b'\n\n";
	    usage(argv[0]);
	}
	break;

      case 'c':
	if (opt+3 < argc) {
	  genetree_color = argv[++opt];
	  species_edge_color = argv[++opt];
	  species_node_color = argv[++opt];
	} else {
	  cerr << "Expected a color specifikation after option '-c'\n\n";
	  usage(argv[0]);
	}
	break;

      case 'f':
	if(opt+1 < argc) {
	    format = argv[++opt];   //in i Draw
	} else {
	    cerr << "Expected character after option '-f'\n\n";
	    usage(argv[0]);
	}
	break; 

      case 'g':
	do_not_draw_guest_tree = true;
	markers = false;   //in i Draw
	nParams--;
	break;

      case 'h':
	do_not_draw_species_tree = true;
	scaleByTime = false; // This follows do_not_read_species tree!!
	nParams--;
	break;

      case 'u':
	usage(argv[0]);
	break;

      case 'i':
	ids_on_inner_nodes = true;
	break;

      case 'l':
	if(opt+1 < argc) {
	    ladd = *argv[++opt];
	    if (ladd != 'r' && ladd != 'l') {
	      cerr << "Expected character 'l' or 'r' after option '-l'\n";
	      usage(argv[0]);
	    }
	} else {
	    cerr << "Expected character after option '-l'\n";
	    usage(argv[0]);
	}
	break;

      case 'm':
	markers = false;   //in i Draw
	break;

      case 'o':
	if(opt+1 < argc) {
	    outfile = argv[++opt];
	} else {
	    cerr << "Expected filename after option '-o'\n\n";
	    usage(argv[0]);
	}
	break;

      case 'p':
	if(opt+1 < argc) {
	    pagesize = argv[++opt];
	} else {
	    cerr << "Expected pagesize string after option '-p'\n\n";
	    usage(argv[0]);
	}
	break;

      case 'v':
	horiz = false;
	break;

      case 's':
	if (opt+1 < argc) {
	    sscanf(argv[++opt], "%f", &fontscale);
	} else {
	    cerr << "Missing float value after option '-s'\n\n";
	    usage(argv[0]);
	}
	break;
 
      case 't':
	scaleByTime = false;
	noTimeAnnotation = true;
	break;

      case 'e':
	timeAtEdges = true;
	break;

      case 'n':
	noTimeAnnotation = true;
	break;
    
      default:
	cerr << "Unknown option '" << argv[opt] << "'!" << endl;
	usage(argv[0]);
      }

      opt++;
    }

  if (argc - opt  < nParams || nParams == 0)
    {
      usage(argv[0]);
    }


  try {
    vector<SetOfNodes> AC(1000);
    StrStrMap          gs;

    vector<SetOfNodes>* pAC = &AC;
    StrStrMap*          pgs = &gs;

    if(do_not_draw_species_tree)
      {
	pAC = 0;
	pgs = 0;
      }

    TreeIO io = TreeIO::fromFile(argv[opt]);
    Tree G = io.readGuestTree(pAC, pgs);

    Tree S = Tree::EmptyTree();
    if(do_not_draw_species_tree == false)
      {
	io.setSourceFile(argv[opt+1]);
	
	bool hasNW = false;
	bool hasET = false;
	bool hasNT = false;
	bool hasBL = false;
	bool hasAC = false; 

	// Unless user told us otherwise, look for times in treefile!
	if(scaleByTime) 
	  {
	    io.checkTagsForTree(hasNW, hasET, hasNT, hasBL, hasAC);
	    if((hasNW || hasET || hasNT) == false)
	      {
		scaleByTime = false;
		hasET = hasNT = hasNW = false;
	      }
	    hasNW = hasNW && !(hasNT || hasET);// if hasET or hasNT then not NW
	    hasNT = hasNT && !hasET;  // if hasET then discard NT
	    hasET = hasET || hasNW;   // read edgeTimes either from ET or NW
	  }
	// Now read tree, never read branchlengths, reconcilitions or leaf maps
 	S = io.readBeepTree(hasET, hasNT, false, hasNW, NULL, NULL);
// 	S = io.readHostTree();
      }
    else
      {
	Node* r = S.getNode(0);
	r->setTime(1.0);
	gs.clearMap();
	for(unsigned i = 0; i < G.getNumberOfNodes(); i++)
	  {
	    Node& g = *G.getNode(i);
	    if(g.isLeaf())
	      gs.insert(g.getName(), S.getRootNode()->getName());
	  }
      }

    if (scaleByTime) {
      if (S.imbalance() / S.rootToLeafTime() > 0.01) {
	scaleByTime = false;
	cerr << "The species tree is not ultrametric (it appears unbalanced),\n"
	  "so scaling by time is turned off. See also option '-t'.\n";
      }
    }

    GammaMap gamma(G, S, gs); //empty Gamma
    if(do_not_draw_species_tree == false)
      {
	gamma = GammaMap(G, S, gs, AC);
      }
    else
      {
	LambdaMap lambda(G, S, gs);
	gamma = GammaMap::MostParsimonious(G,S,lambda);
      }
    if (gamma.valid()) {
      // Calculate the width W of species leaves and the distance D
      // between gene leaves. The principle is that W is set so that D
      // is also the distance between species nodes in order to get an
      // appropriate scaling.
      unsigned widest_S_node = gamma.sizeOfWidestSpeciesLeaf();
    
      double D = 10.0;		// Arbitrary value.
      double W = D * (widest_S_node + 1);
      //    cerr << "W = " << W << endl;

      time_SDrawConstraints sv(S, W, D, alt, scaleByTime, ladd);

      // Rotate nodes in G to avoid strange cross-effects when drawing G
      gamma.twistAndTurn();
   
#ifdef OLD_STUFF
      sv.CountSpeciesCoordinates(alt, scaleByTime); 
#endif

      CoordVector coord = sv.nm;

      vector<pair<double,double> > sdraw = sv.drawvect;

  
      // Note the start of a new context here (using braces {}).  When
      // gv got deleted (after my (arve's) alterations), it called a
      // chain of delete: ~GammaMap, ~LambdaMap, ~BeepVector, and
      // ~vector (from C++ STL). For some reason, this caused a
      // segmentation fault. It could have to do with node pointers
      // being deleted twice or something like that. I could not deduce
      // what really went wrong, but the local context here forces gv to
      // be deleted before some other potential trouble makers such as
      // the tree objects.
      {
	GDrawConstraints gv(S, G, coord, gamma, sdraw); 
	gv.CountGeneCoordinates();
	DrawTree_time dt(sv, gv, format, outfile);

	dt.SpaceDefinition(horiz);

	if (do_not_draw_species_tree == false) {
	  //First of all, a time axis is to be drawn:
	  if (!noTimeAnnotation) {
	    if (timeAtEdges) {
	      dt.TimeLabelsOnEdges(horiz);
	    } else {
	      dt.DrawTimeScale();
	      dt.LabelTimeAxis(horiz);
	    }
	  }
	  //Now, the species tree is to be drawn:
	  dt.DrawSpeciesTree();
	}
	// Then a gene tree
	dt.Draw(!noTimeAnnotation, timeAtEdges, markers, horiz, scaleByTime);
      }
    } else {
      cerr << argv[0] << ": This is not a correctly reconciled tree. Aborts!\n";
      exit(1);
    }
   
  }
  catch (AnError e) {
    e.action();
  }
  catch (exception e) {
    cerr << e.what();
  }
  return EXIT_SUCCESS;
}
