# Supplementary material for: primetv: a viewer for reconciled trees
Source: BMC Bioinformatics. 2007 May 7;8:148. doi: 10.1186/1471-2105-8-148 (PMC1891116; doi:10.1186/1471-2105-8-148)
Supplement: Additional File 1 — Relase 1.5.3 of primetv. The source code distribution of primetv. [file 1471-2105-8-148-S1.gz › primetv_v1.5.3/DrawTree_time.cc]

//In this class, the drawing of both the species tree and the gene tree takes place

//For a detailed description of what the functions in plotutils do, look in the 
//manual for GNU's plotutils


//Author: Eva Schreil

#include <string>
#include <sstream>

#include "AnError.hh"
#include "DrawTree_time.hh"

extern char *default_foreground_color;
extern char *genetree_color;
extern char *species_edge_color;
extern char *species_node_color;

extern bool ids_on_inner_nodes;
extern bool do_not_draw_species_tree;
extern bool do_not_draw_guest_tree;
extern float fontscale;
extern char *bitmapsize;
extern char *pagesize;

extern char* species_font;
extern char* gene_font;

namespace beep 

{

  
  using namespace std;
  
  //Constructor

  DrawTree_time::DrawTree_time(time_SDrawConstraints& sv, GDrawConstraints& gv, char *f, char* o)
    :s(sv), g(gv), format(f), outfile(o), os(), cout_buf(0), Snr()
  {
    PlotterParams params; 
    if (pagesize) {
      params.setplparam ("PAGESIZE", pagesize);
    } else {
      params.setplparam ("PAGESIZE", (char *)"a4");
    }

    if(outfile == NULL || *outfile == '-')
      {
	//	f = cout;
      }
    else
      {
	os.open(outfile);
	cout_buf = cout.rdbuf();
	cout.rdbuf(os.rdbuf());
// 	of.open(outfile, ios::out);
// 	cout.rdbuf(of.rdbuf());	// Redirect cout to the new file if needed
      }


    //If one wants to change the dimensions of the picture frame
    //Only relevant to X Plotters and GIF Plotters
    if (bitmapsize) {
      params.setplparam("BITMAPSIZE", bitmapsize);
    }
  
    if(0 == strncasecmp(format, "ps", 2)) {
	plotter = new PSPlotter(cin, cout, cerr, params);  
    } else if(0 == strncasecmp(format, "fig", 3)) {
	plotter = new FigPlotter(cin, cout, cerr, params);
    } else if(0 == strncasecmp(format, "gif", 3)) {
	plotter = new GIFPlotter(cin, cout, cerr, params);
    } else if(0 == strncasecmp(format, "png", 3)) {
	plotter = new PNGPlotter(cin, cout, cerr, params);
    } else if(0 == strncasecmp(format, "ai", 3)) {
	plotter = new AIPlotter(cin, cout, cerr, params);
    } else if(0 == strncasecmp(format, "svg", 3)) {
	plotter = new SVGPlotter(cin, cout, cerr, params);
    //    } else if(0 == strncasecmp(format, "png", 3))
    //      {
    //	plotter = new PNGPlotter(cin, cout, cerr, params); // Not supported by default!
    //      
    } else {			// X window by default
	plotter = new XPlotter(cin, cout, cerr, params);
    }
    
    int test = plotter->openpl ();    
    if (test < 0) {
	throw AnError("Could not open plotter!\n", 1);
    }
 }

  //
  // Total destruction
  //
  DrawTree_time::~DrawTree_time()
  {
    plotter->closepl();
    delete plotter;
//     of.close();
    // If we have redirected cout, then we want to make sure to set it back!
    if (cout_buf != NULL) 
      {
	os.close();		 // Close output file
	cout.rdbuf(cout_buf);	 // Assign the old buffer
	cout_buf = NULL;	 // Reset temp buffer pointer
      }
  }

  

  //--------------------------------------------------------------
  //The main drawing function that takes care of the drawing of
  //the tree. Is called from the main program.
  //Notice that, due to a bug in plotutils, all the labeling
  //of gene names, species names and times is done at the end of
  //the program. If not, plotutuils refuses to continue drawing 
  //the picture for some reason.
  //--------------------------------------------------------------

  void
  DrawTree_time::DrawTimeScale()
  {
    plotter->pentype(1);

    plotter->fmove(s.time_axis_coord, s.drawvect[0].second);  
    plotter->fcont(s.time_axis_coord, 0);
//     double marker_size = s.delta;
//     plotter->fmarker(s.time_axis_coord, s.drawvect[0].second,
// 		     18, marker_size);  //filled triangle (no 18) which marks the end of the arrow
	    
    plotter->linemod("dotted"); //dotted lines that mark the times
    plotter->flinewidth(0.01);

    //the for-loop draws dotted lines from the time axis and out to the
    //inner nodes

    for(int u = 0; u < s.ek.getNumberOfNodes(); u++) {
	Node* n = s.ek.getNode(u);
	ostringstream os;
		
	if(!n->isLeaf()) {		    
	    //move to the right place at the time axis: 
	    plotter->fmove(s.time_axis_coord, s.nm[n][0].second);
		    
	    //get the right corresponding coordinates of the node and
	    //draw the dotted line
	    plotter->fcontrel(s.nm[n][1].first - s.time_axis_coord, 0.0);
	    plotter->endpath();
	  }
      }
	    
    //draws a line to the leaf at the left most in the picture:
    plotter->fmove(s.time_axis_coord, 0);  
    plotter->fcontrel(0.0, 0.0);
  }


  void
  DrawTree_time::DrawSpeciesTree()
  {
    plotter->linemod("solid");
    plotter->pentype(0);	// No contour around the species tree!
    plotter->fillcolorname(species_edge_color); 
    plotter->filltype(1);	// The degree of filling
    plotter->fmove(s.drawvect[0].first, s.drawvect[0].second);  
	
    for (int e = 1; e <s.drawvect.size(); e++) 
      {
	plotter->fcont(s.drawvect[e].first, s.drawvect[e].second);
      }
	
    plotter->fcont(s.drawvect[0].first, s.drawvect[0].second);
    plotter->endpath();                

    double rx = s.leafWidth / 2;
    double ry = rx/4;

    plotter->fillcolorname(species_node_color);
    //    plotter->filltype(0x9900);    //light filling

    for (int e = 0; e < s.ellipse.size(); e++) {
      plotter->fellipse(s.ellipse[e].first, s.ellipse[e].second, rx, ry, 0.0);

    }

#ifdef TESTING
    // For testing only:
    plotter->pentype(1);
    for (int e = 0; e < s.ellipse.size(); e++) {
      plotter->fmove(s.ellipse[e].first, s.ellipse[e].second);
      plotter->fcontrel(0, -100);
      plotter->endsubpath();
    }
    plotter->pentype(0);    
#endif
  }


  void
  DrawTree_time::SpaceDefinition(bool horiz)
  {
    //If the tree is to be horizontal, the coordinates have to be translated:

    if(horiz) {
      plotter->fspace(-s.annotation_space,
		      -s.time_axis_space,
		      s.getPictHeight(),
		      s.getPictHeight());  
      plotter->ftranslate(s.getPictHeight() - s.annotation_space, 0);
      plotter->frotate(90);
    } else {
      plotter->fspace(-s.time_axis_space,
		      -s.annotation_space, 
		      s.getPictHeight(),
		      s.getPictHeight());  
    }

    plotter->fmove(0,0);
    plotter->fontname("Times-Roman");

    double fontsize = s.spa; 
    if(do_not_draw_species_tree) // then smaller font looks better
      {
	fontsize = s.leafWidth / 10;
      }
    else if (s.spa > s.leafWidth / 4) {
      fontsize = s.leafWidth / 4;
    }
    plotter->ffontsize(fontsize * fontscale);

  }


  //
  // Draw almost everything. THIS MUST BE BROKEN UP!!! /arve
  //
  int 
  DrawTree_time::Draw(bool timeAnnotation, bool timeAtEdges , bool markers, bool horiz, bool scaleByTime) 
  {
    Tree& St = s.ek;

    plotter->flinewidth(0.01);      


    //Now, it's time for the gene tree:
    plotter->colorname(genetree_color);
    plotter->flinewidth(0.01);	
    plotter->pentype(1);  // now, the lines should be visible


    //Put in the last coordinate pair as if
    //it lies in the middle of the top of the
    //species tree

    double xmid = (s.drawvect[0].first 
		   + s.drawvect[s.drawvect.size()-1].first)/2;
    double ymid = s.drawvect[0].second;

    g.drawg.push_back(make_pair(xmid,ymid));

    if(do_not_draw_guest_tree == false){
    plotter->fmove(g.drawg[0].first, g.drawg[0].second);

    for (int i = 1; i < g.drawg.size(); i++) 
      {
	plotter->fcont(g.drawg[i].first, g.drawg[i].second);
	plotter->endsubpath();
      }
 
    if (markers) {
      GeneTreeMarkers();
    }

    //
    // Draw the sequence names
    //
    plotter->colorname(default_foreground_color);
    GeneLabels(horiz);
  }
    //Labeling of the species:

    if(horiz)
      plotter->ftextangle(-90.0);
    else
      plotter->ftextangle(0.0);

    plotter->fontname(species_font);
	
    for(int u = 0; u < St.getNumberOfNodes(); u++)
      {
	Node* n = St.getNode(u);
	ostringstream st;
	if(do_not_draw_species_tree == false){
	  if (ids_on_inner_nodes) {
	    st << n->getNumber();
	  }
	  st << " " + n->getName();
	}
// 	const char* ns = st.str().c_str();
	const string ns = st.str();
	    
	if(n->isLeaf()) {
	  if(horiz) {
	    double offset = plotter->flabelwidth("x");
 	    plotter->fmove(s.nm[n][1].first - 0.5 * offset, s.nm[n][1].second);
// 	    plotter->alabel('l','b',ns);
	    plotter->alabel('l','b',ns.c_str());
	  } else { 
	    double mid = (s.nm[n][0].first + s.nm[n][1].first) / 2;
 	    plotter->fmove(mid, -3 * s.annotation_space / 4);
	    //		    plotter->fmove(s.nm[n][0].first, s.nm[n][0].second - s.spa/4);
	    plotter->alabel('c','t',ns.c_str());
// 	    plotter->alabel('c','t',ns);
	  }
	} else {
	  if(horiz) {
	    plotter->fmove(s.nm[n->getRightChild()][0].first, s.nm[n][0].second);
	    plotter->alabel('l','b',ns.c_str());
// 	    plotter->alabel('l','b',ns);
	  } else {
	    plotter->fmove(s.nm[n][0].first, s.nm[n][0].second);
	    plotter->alabel('l','c',ns.c_str());
// 	    plotter->alabel('l','c',ns);
	  }
	}
      }

    }

  void
  DrawTree_time::GeneLabels(bool horizontal)
  {
    plotter->fontname(gene_font);
    double offset = plotter->flabelwidth("x");

    for (int l = 0; l < g.gt.getNumberOfNodes(); l++) {
      Node* n = g.gt.getNode(l);
	  
      if(n->isLeaf()) {
// 	const string st = n->getName();
	ostringstream os;
	if (ids_on_inner_nodes) {
	  os << n->getNumber() << "  ";
	}
	os << n->getName();
	const string st = os.str();
	if(horizontal) {
	  plotter->fmove(g.mp[n](1)- (offset/2), g.mp[n](2)- offset);
	  plotter->ftextangle(-90.0);
	  plotter->alabel('l','b', st.c_str());
	} else {
	  plotter->fmove(g.mp[n](1) - (offset/2), g.mp[n](2) - offset);
	  plotter->ftextangle(-90.0);
	  plotter->alabel('l', 'x',st.c_str()); 
	}	
      } else if (ids_on_inner_nodes) {
	ostringstream os;
	os << n->getNumber();
	plotter->fmove(g.mp[n](1) + offset, g.mp[n](2));
	if(horizontal) {
	  plotter->ftextangle(-90.0);
	} else {
	  plotter->ftextangle(0.0);
	}
	plotter->alabel('l','b', os.str().c_str());
      }
    }
  }


    
  void
  DrawTree_time::TimeLabelsOnEdges(bool horizontal)
  {
    if (horizontal) {
      plotter->ftextangle(-90.0);
				    
      for(int u = 0; u < s.ek.getNumberOfNodes(); u++) {
	  Node* n = s.ek.getNode(u);
	  string timelabel = double2charp(n->getTime());

	  if (n->isRoot()) {
	    plotter->fmove(s.nm[n][1].first,s.nm[n][1].second);
	    // Changed this to 'r', because label hid under an edge with 'l'
	    plotter->alabel('r','t', timelabel.c_str()); 
// 	    plotter->alabel('l','t', timelabel.c_str());
	  } else {
	    //if the current node is a right child
	    if (n == n->getParent()->getRightChild()) {
	      // I tried lowering this label a little, it almost seemed
	      // to belong the the edge above
// 	      plotter->fmove(s.nm[n][0].first - 2, s.nm[n][1].second );
 	      plotter->fmove(s.nm[n][0].first, s.nm[n][1].second );
	      plotter->alabel('r','b', timelabel.c_str());
	    } else { //...or a left child
	      plotter->fmove(s.nm[n][1].first, s.nm[n][1].second);
	      plotter->alabel('r','t', timelabel.c_str());
	    }
	  }
	}
    } else {
      plotter->ftextangle(0.0);
		    
      for(int u = 0; u < s.ek.getNumberOfNodes(); u++) {
	Node* n = s.ek.getNode(u);
	string timelabel = double2charp(n->getTime());
			
	if (n->isRoot()) {
	  plotter->fmove(s.nm[n][1].first,s.nm[n][1].second);
	  plotter->alabel('r','b', timelabel.c_str());
	} else {
	  if (n == n->getParent()->getRightChild()) {		     
	    plotter->fmove(s.nm[n][0].first, s.nm[n][1].second);
	    plotter->alabel('l','b', timelabel.c_str());
	  } else {
	    plotter->fmove(s.nm[n][1].first, s.nm[n][1].second);
	    plotter->alabel('r','b', timelabel.c_str());
	  }
	}
      }
    }
  }
  
  void
  DrawTree_time::LabelTimeAxis(bool horizontal)
  {
    // Labeling of the time with horizontal or vertical tree with
    // timegrid or edge times
    double offset = plotter->flabelwidth(" ");
    if(horizontal) {
      plotter->ftextangle(-30.0);
	    
      for(int u = 0; u < s.ek.getNumberOfNodes(); u++) {
	Node* n = s.ek.getNode(u);
		
	if(!n->isLeaf())
	  {
	    string timelabel = double2charp(n->getNodeTime());
		    
	    plotter->fmove(s.time_axis_coord + offset,
			   s.nm[n][0].second);
	    plotter->alabel('l','b',timelabel.c_str());
	  }
      }
	    
      //Labeling of the leaf-time, which is zero
      plotter->fmove(s.time_axis_coord + offset, 0);
      plotter->alabel('l','b', "0");
	    
      //Writes "TIME" at the time axis
      plotter->ftextangle(-90.0);
      plotter->fmove(s.time_axis_coord + offset, (s.drawvect[0].second+s.drawvect[1].second)/2);
      plotter->alabel('l','b',"Time");
	    
    } else {   //vertical tree
      plotter->ftextangle(0.0);
	  
      for(int u = 0; u < s.ek.getNumberOfNodes(); u++) {
	Node* n = s.ek.getNode(u);
	    
	if(!n->isLeaf()) {
	  string timelabel = double2charp(n->getNodeTime());
	  plotter->fmove(s.time_axis_coord + offset,
			 s.nm[n][0].second);
	  plotter->alabel('l','b', timelabel.c_str());
	}
      }
      plotter->fmove(s.time_axis_coord + offset, 0);
      plotter->alabel('l','b',"0");

      plotter->ftextangle(90.0);
      plotter->fmove(s.time_axis_coord + offset, (s.drawvect[0].second+s.drawvect[1].second)/2);
      plotter->alabel('l','t',"Time");
    }
  }

  //
  // Drawing of the markers in the gene tree:
  //

  void
  DrawTree_time::GeneTreeMarkers()
  {
    plotter->colorname(genetree_color);   // color for squares and circles in the gene tree
    plotter->filltype(1);

    unsigned divisor = 30;
    if(do_not_draw_species_tree) // then smaller markers looks better
      {
	divisor = 60;
      }
    for (int j = 0; j < g.circles.size(); j++) {
      plotter->fcircle(g.circles[j].first, g.circles[j].second, 
		       s.leafWidth/divisor);
    }
    for (int k = 0; k < g.squares.size(); k++) {
      plotter->fbox(g.squares[k].first-s.leafWidth/divisor, // Is this always a good value???
		    g.squares[k].second-s.leafWidth/divisor,
		    g.squares[k].first+s.leafWidth/divisor,
		    g.squares[k].second+s.leafWidth/divisor);
    }
  }

  //
  // Convert a number to a string. 
  //
  string
  DrawTree_time::double2charp(double x)
  {
    ostringstream et;
    et << x;
    return et.str();
  }

  } // End of namespace beep
