# Supplementary material for: primetv: a viewer for reconciled trees
Source: BMC Bioinformatics. 2007 May 7;8:148. doi: 10.1186/1471-2105-8-148 (PMC1891116; doi:10.1186/1471-2105-8-148)
Supplement: Additional File 1 — Relase 1.5.3 of primetv. The source code distribution of primetv. [file 1471-2105-8-148-S1.gz › primetv_v1.5.3/DrawTree_time.hh]

#ifndef DRAWTREE2_H
#define DRAWTREE2_H
#include <stdio.h>
#include <stdlib.h>
#include "GeneCoord.hh"
#include "GammaMap.hh"
#include "BeepVector.hh"
#include <plotter.h>
#include <vector>   //för att kunna använda vektorer
#include <utility>  //för att kunna använda par
#include <iostream> //för att kunna göra utskrifter m h a cout
#include <fstream>  //för utmatningsfilen
#include "Node.hh"
#include "Tree.hh"
#include "time_SDrawConstraints.hh"
#include "GDrawConstraints.hh"

namespace beep

{

  using namespace std;
  
  class DrawTree_time {
    
  public:

    DrawTree_time(time_SDrawConstraints&, GDrawConstraints&, char*, char*);
    ~DrawTree_time();
    time_SDrawConstraints s;
    GDrawConstraints g;
    char *format;
    char *outfile;
    int Draw(bool timeAnnotation, bool timeAtEdges, bool, bool horizontal_layout, bool scaleByTime);
    void SpaceDefinition(bool horiz);

    void DrawSpeciesTree();
    void DrawTimeScale();

    void TimeLabelsOnEdges(bool horizontal);
    void LabelTimeAxis(bool horizontal);

  private:			// Methods
    void GeneLabels(bool horizontal);
    void GeneTreeMarkers();
    string double2charp(double x);

  private:			// Attributes
    Plotter *plotter;
//     ofstream of;		// Output file, if necessary
    std::ofstream os;	       // Stream to write output to.
    std::streambuf *cout_buf;  // Save old cout buffer here if we write to file
    int Snr;			// The number of species nodes
  };

}

#endif
