# Supplementary material for: primetv: a viewer for reconciled trees
Source: BMC Bioinformatics. 2007 May 7;8:148. doi: 10.1186/1471-2105-8-148 (PMC1891116; doi:10.1186/1471-2105-8-148)
Supplement: Additional File 1 — Relase 1.5.3 of primetv. The source code distribution of primetv. [file 1471-2105-8-148-S1.gz › primetv_v1.5.3/GDrawConstraints.cc]

//This is the class that calculates the coordinates of the gene tree


//Author: Eva Schreil


#include "GDrawConstraints.hh"


namespace beep
{

  using namespace std;

  //Constructor
  
  GDrawConstraints::GDrawConstraints(Tree& Stree, Tree& Gtree, CoordVector& v, GammaMap& g, vector<pair<double,double> >& sd)
    :tr(Stree), bv(Stree), place(Stree), Adress(Gtree), Xtra(Gtree), gt(Gtree), 
     mp(Gtree), cv(v), gm(g), draws(sd)

  {
    lineage = tr.getRootNode()->getNumber();
    line = lineage+1;
  }

  GDrawConstraints::~GDrawConstraints()
  {
  }

  //-------------------------------------------
  //The function called from the main program
  //-------------------------------------------


  void 
  GDrawConstraints::CountGeneCoordinates()
  {
    CountLeafCoordinates(0, gt.getRootNode());

    FindDuplications(gt.getRootNode());

    MapDuplications(gt.getRootNode(),line);
    
    CountNodeCoordinates(gt.getRootNode());

    FindGeneIndex(gt.getRootNode());

  }

  //-----------------------------------------------------------
  //Function that calculates the leaf coordinates of the
  //gene tree. It starts by checking how many leaves there
  //are in the current species node. Then, it checks on
  //which place it's going to put the current gene leaf.
  //It calculates the space between all of the gene leaves in
  //the species node (deltax) and then puts the current gene
  //leaf at the correct position.
  //The y-coordinate of the gene leaf is assigned the same
  //value as of the species node.
  //-----------------------------------------------------------


  double 
  GDrawConstraints::CountLeafCoordinates(double prevValue, Node* n) 
  {
    if(n->isLeaf())
      {

	Node *hAC = gm.getHighestGammaPath(*n);
	Node *lAC = gm.getLowestGammaPath(*n);

	Node *nod = gm.getLineage(tr.getRootNode(), *n);

	//getSize is a function in GammaMap that returns the size
	//of a species node, i.e. how many gene leaves there are in
	//the species node.

	int size = gm.getSize(*lAC);

	//place is a datastructure (BeepVector) that contains the number of
	// gene leaves that already have been placed on the species node.
	
	int pl = place[lAC];  

	//calculation of the space between the gene leaves in
	//the species node

	double deltax = (cv[lAC][0].first-cv[lAC][1].first)/(size+1); 
	    
	mp[n](1) = cv[lAC][1].first + deltax*(pl+1);
	 
	place[lAC] += 1; //one more location is taken in the species node
	    
	spa = cv[lAC][1].second; 
	
	//the gene y coordinate gets the same value
	//as its corresponding species node has

	mp[n](2) = spa;
	
	return mp[n](1);
	
      }
    
    else 
      {
	double newCoord = CountLeafCoordinates(prevValue, n->getLeftChild());
	double newCoord2 = CountLeafCoordinates(newCoord, n->getRightChild());
	return newCoord2;
      }
    
  }
  

  //-------------------------------------------------------------------
  //Function that calculates the coordinates of the inner nodes of
  //the gene tree.
  //Speciations are placed in the same way as the leaves.
  //When it comes to duplications, it is first checked on which "level"
  //they are on and how many levels there are in the entire species edge.
  //This is done in order to scatter the duplications vertically equal 
  //over the species edge.
  //Horizintally, they are placed so that they end up in the middle of
  //its leftmost and rightmost "coordinate-child" in the edge with
  //the same incline as the species edge. (see HTML.documentation for
  //a more detailed description of the calculation)
  //----------------------------------------------------------------- 


  Node* 
  GDrawConstraints::CountNodeCoordinates(Node* p)
  {
    if(p->isLeaf())
      {
	FindXtraCoordinates(p);
	return p->getParent();
      }
    else  //Duplication or speciation
      {
	Node* nod = CountNodeCoordinates(p->getLeftChild());
	Node* nod2 = CountNodeCoordinates(nod->getRightChild());

	FindXtraCoordinates(p);

	if(!gm.isSpeciation(*p))  //Duplication
	  {
	    // On which slice does this node reside? 
	    // Represented by the species node at the bottom of slice:
	    Node* end_of_slice = Adress[p]; 
#ifdef ARVEDEBUG
	    cerr << "CountNodeCoord\tp = " << p << "\t end_of_slice = " << end_of_slice << endl;
#endif

	    double levelheight;   
	    double proportions;  

	    if(!end_of_slice->isRoot()) 
	      {
		Node* top_of_slice = end_of_slice->getParent();

		// The height of the species edge:
		levelheight = cv[top_of_slice][1].second 
		            - cv[end_of_slice][1].second; 
		proportions = (cv[top_of_slice][1].first 
			       - cv[end_of_slice][1].first) / levelheight;  
	      }
	    else //duplication abaove the root of the species tree
	      {
		levelheight = draws[0].second - cv[end_of_slice][1].second;
		proportions = (draws[0].first 
			       - cv[end_of_slice][1].first) / levelheight;
	      }

	    //the number of duplications mapped to this node
	    
	    int nrDup = bv[end_of_slice]; 
	    
	    //the distance from the closest species node below:
	    
	    double deltay = (levelheight/(nrDup+1))*Duplevel(p, end_of_slice->getNumber()); 
	    
	    //the distance from the lower boundary of the picture:
	    
	    mp[p](2) = deltay + cv[end_of_slice][1].second;  
	    
	    //Below are some calculations based on the proportions of
	    //the species edge where the duplikation is found.  The
	    //duplication is places horizontally in between its
	    //righmost and leftmost child + a value that makes it end
	    //up with the same incline as the species tree.
	
	    double dx = proportions*deltay;
	    
	    mp[p](1) = (RightMostCoordinate(p, end_of_slice) 
			+ LeftMostCoordinate(p, end_of_slice))/2 + dx;
	  } 	
	else   //speciation
	  {
	    Node *lAC = gm.getLowestGammaPath(*p);
	 	  
	    int size = gm.getSize(*lAC);
	    double delta = (cv[lAC][0].first - cv[lAC][1].first) / (size + 1);

	    mp[p](1) = cv[lAC][1].first + delta * (place[lAC]+1);
	    mp[p](2) = cv[lAC][1].second;

	    place[lAC] += 1;
	  }

	return nod2->getParent();
      }    
  }
  
  //-------------------------------------------------------
  //Function that maps coordinates that does not belong
  //to a species node, but is to be drawn as an extra 
  //corner in speciations of the species tree.
  //The extra coordinates are mapped to the gene node
  //that lies below them.
  //------------------------------------------------------------


  void
  GDrawConstraints::FindXtraCoordinates(Node* n)
  {
    Node *x = gm.getHighestGammaPath(*n);	// Topmost species node
    Node *y = gm.getLowestGammaPath(*n);  // Lowest species node to consider
    if (x == NULL) {		// n is simple boring duplication
      return;
    } else {
      if (gm.isSpeciation(*n)) { // Do not map y as an extra node
	y = y->getParent();
      }

      // Start putting in the extra nodes, start at top.
      ReportXtras(n, x, y);
    }
  }

  void
  GDrawConstraints::ReportXtras(Node *n, Node *x, Node *y)
  {
    if (y != NULL) {
      if (x->dominates(y)) {
	ReportXtras(n, x, y->getParent());

#ifdef ARVEDEBUG
	cerr << "ReportXtras\t n = " << n << "\tx = " << x << "\t y = " << y << endl;
#endif
	int size = gm.getSize(*y);
	double ispace =  (cv[y][0].first - cv[y][1].first) / (size + 1);
	int pl = place[y];
      
	//	cerr << "\tlineage = " << y << endl;
	double xcoord = cv[y][1].first + ispace * (pl + 1);
	double ycoord = cv[y][1].second;
	Xtra[n].push_back(make_pair(xcoord,ycoord));	 	    
	
	place[y] += 1;
      }
    }
  }

#ifdef OLD_CODE
  void
  GDrawConstraints::FindXtraCoordinates(Node* n)
  {
    double xcoord;
    double ycoord;
    double ispace;
    int size;
    int pl;

    Node* adress;
    Node* parentnode;
    Node* lineage;

    if(gm.isSpeciation(*n)) {
      adress = gm.getLowestGammaPath(*n);
    } else {
      adress = Adress[n];
    }
    
#ifdef ARVEDEBUG
    cerr << n << ": adress " << adress << endl; 
#endif
    if(!n->isRoot()) {
      Node* parent = n->getParent();
      if(gm.isSpeciation(*parent)) {
	parentnode = gm.getLowestGammaPath(*parent);
	lineage = gm.getLineage(parentnode, *n);
      } else {
	lineage = Adress[parent]; 
      }
    } else {
      lineage = tr.getRootNode();
    }	

    while(lineage->getNumber() != adress->getNumber()) {
    //    while( adress < lineage) {
	size = gm.getSize(*lineage);
	ispace =  (cv[lineage][0].first-cv[lineage][1].first)/(size+1);
	pl = place[lineage];
	
#ifdef ARVEDEBUG
   	cerr << "\tlineage = " << lineage <<" Adress = " << adress << endl;
#endif
	xcoord = cv[lineage][1].first+ispace*(pl+1);
	ycoord = cv[lineage][1].second;
//  	cerr << "\t\tsize = " << size << endl;
// 	cerr << "\t\tispace = " << ispace << "\t(x, y) = (" << xcoord << ", " << ycoord << ")\n";
	
	Xtra[n].push_back(make_pair(xcoord,ycoord));	 	    
	
	place[lineage] += 1;
	    
	lineage = gm.getLineage(lineage, *n);
      }
  }
#endif


  //-----------------------------------------
  //Checks the coordinate of the leaf that
  //lies furthest down to the left
  //in proportion to the current node.
  //--------------------------------------

  double 
  GDrawConstraints::LeftMostCoordinate(Node* o, Node *end_of_slice)
  {
    if (gm.isSpeciation(*o)) {
      if(gm.getLowestGammaPath(*o) != end_of_slice) {
	return Xtra[o][0].first;
      } else {
	return mp[o](1);
      }
    } else {
      if (end_of_slice == Adress[o]) {
	return LeftMostCoordinate(o->getLeftChild(), end_of_slice);
      } else {
	return Xtra[o][0].first;
      }
    }
  }


  //-----------------------------------------
  //Corresponding function for the right side
  //-----------------------------------------

  double
  GDrawConstraints::RightMostCoordinate (Node* o, Node *end_of_slice)
  {
#ifdef ARVEDEBUG
    cerr << "RightMost: o = " << o << "\t end_of_slice = " << end_of_slice << endl;
#endif
    if (gm.isSpeciation(*o)) {
      if(gm.getLowestGammaPath(*o) != end_of_slice) {
	return Xtra[o][0].first;
      } else {
	return mp[o](1);
      }	
    } else {
      if (end_of_slice == Adress[o]) {
	return RightMostCoordinate(o->getRightChild(), end_of_slice);
      } else {
	return Xtra[o][0].first;
      }
    }
  }
  
 

  //--------------------------------------------------------------
  //Checks which species leaf that has most gene leaves in it.
  //Is called from the drawing function. The fontsize
  //is adjusted according to the return value of this function.
  //------------------------------------------------------------- 


  int
  GDrawConstraints::MostGenes(Node* most, int test)
  {
    if(most->isLeaf())
      {    
	if(test>gm.getSize(most))
	  return test;
	else
	  {
	    return gm.getSize(most);
	   
	  } 
      }

    else
      {
	int newMost = MostGenes(most->getLeftChild(), test);
	newMost = MostGenes(most->getRightChild(), newMost);
	return newMost;
      }
  }

  

  //----------------------------------------------------------------
  //This function runs through all of the gene nodes in order to
  //put their coordinates in a vector which is used to draw all
  //of the gene lines at the end. The coordinates must be pushed
  //in a order so that the graphics cursor can draw all of the lines
  //in one swap. The function also checks whenever it is necessary to push
  //extra coordinates.
  //Due to some stupid bug in GeneCoord (typdef of a BeepVector),
  //the coordinates from each pair are oicked out one by one
  //and then make a pair of them again.
  //------------------------------------------------------------------


  void
  GDrawConstraints::FindGeneIndex(Node* n)
  {
    if(n->isLeaf()) {
      circles.push_back(make_pair(mp[n](1),mp[n](2)));//om ett löv ska en cirkel ritas ut
      drawg.push_back(make_pair(mp[n](1),mp[n](2))); 
    } else {			// duplication or speciation
      Node* lnode;
      Node* rightadress;
      Node* leftadress;

      double xcoord;
      double ycoord;

      Node* right = n->getRightChild();
      Node* left = n->getLeftChild();

      //The case when the root of the gene tree isn't mapped
      //to the root of the species tree.
      //Extra coordinates must be drawn before we can start
      //drawing the rest of the gene tree.

      if(n->isRoot()) {
	for(int i=0; i<Xtra[n].size(); i++) {
	  xcoord = Xtra[n][i].first;
	  ycoord = Xtra[n][i].second;
		
	  drawg.push_back(make_pair(xcoord,ycoord));
	}
      }


      drawg.push_back(make_pair(mp[n](1),mp[n](2)));

      if(gm.isSpeciation(*n)) {
	  lnode = gm.getLowestGammaPath(*n);
	  circles.push_back(make_pair(mp[n](1),mp[n](2)));
      } else {
	lnode = Adress[n];
	squares.push_back(make_pair(mp[n](1),mp[n](2)));
      }

      if(gm.isSpeciation(*right)) {
	//Right child is a speciation or a leaf
	rightadress = gm.getLowestGammaPath(*right);
      } else { 
	//...or a duplication
	rightadress = Adress[right];
      }

      if(gm.isSpeciation(*left)) {
	//Left child is a speciation or a leaf
	leftadress = gm.getLowestGammaPath(*left);
      } else {
	//...or a duplication
	leftadress = Adress[left];
      }

	
      if(rightadress->getNumber() != lnode->getNumber()) {
	for(int i=0; i<Xtra[right].size(); i++) {
	  xcoord = Xtra[right][i].first;
	  ycoord = Xtra[right][i].second;
	    
	  drawg.push_back(make_pair(xcoord,ycoord));
	}
	    
	FindGeneIndex(n->getRightChild());
	    
	for(int i=Xtra[right].size()-1; i>-1; i--) {
	  xcoord = Xtra[right][i].first;
	  ycoord = Xtra[right][i].second;
		
	  drawg.push_back(make_pair(xcoord,ycoord));
	}
	    
	drawg.push_back(make_pair(mp[n](1),mp[n](2)));

      } else {
	FindGeneIndex(n->getRightChild());
	drawg.push_back(make_pair(mp[n](1),mp[n](2)));
      }
	
      if(leftadress->getNumber() != lnode->getNumber()) {
	for(int i=0; i<Xtra[left].size(); i++) {
	  xcoord = Xtra[left][i].first;
	  ycoord = Xtra[left][i].second;
		
	  drawg.push_back(make_pair(xcoord,ycoord));
	}
	    
	FindGeneIndex(n->getLeftChild());
	    
	for(int i=Xtra[left].size()-1; i>-1; i--) {
	  xcoord = Xtra[left][i].first;
	  ycoord = Xtra[left][i].second;
		
	  drawg.push_back(make_pair(xcoord,ycoord));
	}
	    
	drawg.push_back(make_pair(mp[n](1),mp[n](2)));

      } else {
	FindGeneIndex(n->getLeftChild());
	drawg.push_back(make_pair(mp[n](1),mp[n](2)));
      }
     
      //The case when the root of the gene tree isn't mapped
      //to the root of the species tree.
      //Extra coordinates must be drawn before ew can start
      //drawing the rest of the gene tree.

      if(n->isRoot()) {
	for(int i=Xtra[n].size()-1; i>-1; i--) {
	  xcoord = Xtra[n][i].first;
	  ycoord = Xtra[n][i].second;
		
	  drawg.push_back(make_pair(xcoord,ycoord));
	}
      }
    }

  }


  //----------------------------------------------------------------
  //Function that finds the species node which lies directly below
  //a duplication. The species node is mapped to the gene node
  //in a BeepVector called Adress.
  //
  // arve: It seems to be 'gene node mapped to species node'.
  //----------------------------------------------------------------

 
 Node*
 GDrawConstraints::FindDuplications(Node* node) 
 {
   if(gm.isSpeciation(*node)) {
       if(!node->isLeaf()) {
	    FindDuplications(node->getLeftChild());
	    FindDuplications(node->getRightChild());
       }
      
       Node *top = gm.getHighestGammaPath(*node);
#ifdef ARVEDEBUG
       cerr << "\tTop for " << node << " is " << top << endl;
#endif
      return top;	
   } else {      
     Node *top_dup_l = FindDuplications(node->getLeftChild());
     Node *top_dup_r = FindDuplications(node->getRightChild());
     Node *top_l = gm.getHighestGammaPath(*(node->getLeftChild()));
     Node *top_r = gm.getHighestGammaPath(*(node->getRightChild()));

     if (top_l == NULL) {
       top_l = top_dup_l;
     }
     if (top_r == NULL) {
       top_r = top_dup_r;
     }

     Adress[node] = tr.mostRecentCommonAncestor(top_l, top_r);
#ifdef ARVEDEBUG
     cerr << "Adress[" << node << "] = " << Adress[node] << endl;
#endif
     return Adress[node];
   }
 }


  //-------------------------------------------------------------
  //Maps the number of duplication levels that a species node
  //has above.
  //-------------------------------------------------------------

  Node*
  GDrawConstraints::MapDuplications(Node* de, int line) //Här ska roten skickas in från början
  {
    if(de->isLeaf())
      {
	return de->getParent();
      }

    else
      {
	
	if(!gm.isSpeciation(*de))
	  {

	    int testlineage = Adress[de]->getNumber();
	  
	    if(testlineage != line)
	      {
		Node* nd = Adress[de];
	
		int n_levels = Duplevel(de,testlineage);
		if (n_levels > bv[nd]) {
		  bv[nd] = n_levels;
		}
	      }

	    line = testlineage;
	  }
	
	Node* newNode = MapDuplications(de->getLeftChild(), line);
	Node* newNode2 = MapDuplications(newNode->getRightChild(), line);

	return newNode2->getParent();
	
	
      }
   }


  //--------------------------------------------
  //Tells on which level a duplication is
  //situated at in a species edge.
  //Is called with a duplication node and its
  //adress, i.e. the number of the species
  //node directly below it.
  //--------------------------------------------


  int 
  GDrawConstraints::Duplevel(Node* nd, int levellineage) 
                                                         
  {      
    if(gm.isSpeciation(*nd) || Adress[nd]->getNumber() != levellineage)
      {
	return 0;
      }

    else 
      {

	int left = Duplevel(nd->getLeftChild(), levellineage);
	int right = Duplevel(nd->getRightChild(), levellineage);

	return max(left, right) + 1;  

      }
  }

 
}
