# Supplementary material for: primetv: a viewer for reconciled trees
Source: BMC Bioinformatics. 2007 May 7;8:148. doi: 10.1186/1471-2105-8-148 (PMC1891116; doi:10.1186/1471-2105-8-148)
Supplement: Additional File 1 — Relase 1.5.3 of primetv. The source code distribution of primetv. [file 1471-2105-8-148-S1.gz › primetv_v1.5.3/GDrawConstraints.hh]

#ifndef GDRAWCONSTRAINTS_H
#define GDRAWCONSTRAINTS_H
#include <stdio.h>
#include <stdlib.h>
#include <vector>
#include <utility>
#include <plotter.h>
#include "GammaMap.hh"
#include "Tree.hh"
#include "GeneCoord.hh"
#include "Coord.hh"
#include "BeepVector.hh"

namespace beep 

{

  using namespace std;

  class GDrawConstraints {

  public:

    GDrawConstraints(Tree&, Tree&, CoordVector&, GammaMap&, vector<pair<double,double> >&);
    ~GDrawConstraints();
    Tree tr;
    BeepVector<int> bv;
    //BeepVector<int> bw;
    BeepVector<int> place;
    BeepVector<Node*> Adress;
    BeepVector<vector<pair<double,double> > > Xtra;
    //  BeepVector<int> adress;  //lagt till 
    Tree gt;
    GeneCoordVector mp;
    CoordVector cv; 
    GammaMap gm;
    vector<pair<double,double> > draws;
    vector<pair<double,double> > drawg;
    vector<pair<double,double> > squares;
    vector<pair<double,double> > circles;

    void CountGeneCoordinates();  //anropas från huvudprogrammet
    int MostGenes(Node*, int);
    
  private:

    int lineage;
    int line;
    //int levellineage;
    //int size;
    //double deltax;
    double spa;
    double CountLeafCoordinates(double, Node* n);
    Node* CountNodeCoordinates(Node*);
    double LeftMostCoordinate(Node*, Node *end_of_slice);
    double RightMostCoordinate(Node*, Node *end_of_slice);
    int Duplevel(Node*, int);
    Node* MapDuplications(Node*, int);
    Node* MapSizeOfInternalNodes(Node*);
    //Node* MostGenes(Node*, Node*);
    Node* FindDuplications(Node*);
    void FindXtraCoordinates(Node*);
    void ReportXtras(Node *n, Node *x, Node *y);
    void FindGeneIndex(Node*);
    


  };
  
}

#endif
