# Supplementary material for: primetv: a viewer for reconciled trees
Source: BMC Bioinformatics. 2007 May 7;8:148. doi: 10.1186/1471-2105-8-148 (PMC1891116; doi:10.1186/1471-2105-8-148)
Supplement: Additional File 1 — Relase 1.5.3 of primetv. The source code distribution of primetv. [file 1471-2105-8-148-S1.gz › primetv_v1.5.3/INSTALL]

INSTALLATION
------------

This software has been compiled on
     Linux systems (Red Hat 9, Fedora Core 3),
     Mac OS X (10.3.9 and 10.4.5)

A previous version was compiled on:
     Microsoft Windows XP under Cygwin 1.5.18-1.

We have used C and C++ compilers from GNU Compiler Collection, version
3.4 and 4.1. 


How to compile and install:
1. Install a decent version of GNU plotutils. You will probably need
   the version that we have edited to avoid compilation issues and
   strange run-time behaviour. 

   See http://prime.sbc.su.se/primetv/plotutils.html for details.

2. Get your gzipped tar-file primetv_vX.Y.tar.gz (for some values of X
   and Y) and issue
      $ tar -zxf primetv_vX.Y.tar.gz
   This will create a directory primetv_vX.Y. 

3. Enter the new directory with
      $ cd primetv_vX.Y

4. Look at the Makefile to check whether you need to change some
   variables. Most systems probably only need to change PLOTUTILS, but
   if you don't have the GNU Compiler Collection, you will need to
   change CC and CXX as well.

5. Compile the code with
      $ make all
   which will give you the programs 'primetv' and 'reconcile'.

6. Move the to programs into a directory in your path, or in some
   other location for binaries. If these are safely stored somewhere,
   you can clean up the current directory with
      $ make clean
   Notice that this command erases all temporary files, as well as any
   newly compiled binaries.

7. Read the manual: manual.pdf will tell you how to use the
   programs. If you want to test them, you could use
   'RunAllExamples.sh', which is a shell script that also shows how
   you can use primetv.

Enjoy,

	Lars Arvestad <arve@csc.kth.se>
