# Supplementary material for: primetv: a viewer for reconciled trees
Source: BMC Bioinformatics. 2007 May 7;8:148. doi: 10.1186/1471-2105-8-148 (PMC1891116; doi:10.1186/1471-2105-8-148)
Supplement: Additional File 1 — Relase 1.5.3 of primetv. The source code distribution of primetv. [file 1471-2105-8-148-S1.gz › primetv_v1.5.3/LambdaMap.cc]

#include <string>

#include "AnError.hh"
#include "LambdaMap.hh"

namespace beep
{
  using namespace std;

  // Constructor
  // The allocations are done by the superclass constructor.
  // The filling in of the map is done here.
  //--------------------------------------------------------------------------
  LambdaMap::LambdaMap(Tree &G, Tree &S, const StrStrMap &gs) 
    : NodeVector(G.getNumberOfNodes())
  {
    if(G.getRootNode() != NULL)
      {
	try 
	  {
	    recursiveLambda(G.getRootNode(), S, gs);
	  }
	catch (AnError err) 
	  {
	    err.action();
	  }
      }
  }

  LambdaMap::~LambdaMap()
  {}

  void 
  LambdaMap::update(Tree& G, Tree& S)
  {
    recursiveLambda(G.getRootNode(), S);
    return;
  }

  //--------------------------------------------------------------------------
  // Computing the lambda map
  //
  // lambda is defined as follows
  // 1. If g \in leaves(G) then \lambda(g) = s \in leaves(S), in the natural 
  //    way.
  // 2. Otherwise, \lambda(g) = MRCA(lambda(left(g)), lambda(right(g))).
  //
  //--------------------------------------------------------------------------

  // Compute lambda for inner node g and return lambda(g).
  //--------------------------------------------------------------------------
  Node *
  LambdaMap::recursiveLambda(Node *g, Tree &S, const StrStrMap &gs)
  {
    if (g->isLeaf())
      {
	return compLeafLambda(g, S, gs);
      }
    else
      {
	Node *ls = recursiveLambda(g->getLeftChild(), S, gs);
	Node *rs = recursiveLambda(g->getRightChild(), S, gs);
	Node *s = S.mostRecentCommonAncestor(ls, rs);
	pv[g->getNumber()] = s;
#ifdef SHOW_LAMBDA
	cerr << "Gene " << g->getNumber() << ": " << *s << endl;
#endif
	return s;
      }
  }

  // Compute lambda for inner node g and return lambda(g) using existing gs
  //--------------------------------------------------------------------------
  Node *
  LambdaMap::recursiveLambda(Node *g, Tree &S)
  {
    if (g->isLeaf())
      {
	return pv[g->getNumber()];
      }
    else
      {
	Node *ls = recursiveLambda(g->getLeftChild(), S);
	Node *rs = recursiveLambda(g->getRightChild(), S);
	Node *s = S.mostRecentCommonAncestor(ls, rs);
	pv[g->getNumber()] = s;
#ifdef SHOW_LAMBDA
	cerr << "Gene " << g->getNumber() << ": " << (*s).getNumber() << endl;
#endif
	return s;
      }
  }

  // Set up lambda map for leaf g. 
  // The lambda value is returned
  //--------------------------------------------------------------------------
  Node *
  LambdaMap::compLeafLambda(Node *g, Tree &S, const StrStrMap& gs)
  {
    string genename = g->getName();
    const string sp_name = gs.find(genename);
    if (sp_name.empty()) 
      {
	throw AnError("Input inconsistency: "
		      "Leaf name missing in gene-to-species data.", 
		      genename, 1);
      }
    
    
    try 
      {
	Node *s = S.findLeaf(sp_name);
	pv[g->getNumber()] = s;
	return s;
      }
    catch (AnError e) 
      {
	cerr << "An error occured when trying to map genes to species.\n"
	     << "Please verify that gene and species names are correct\n"
	     << "and complete!\n\n";
	e.action();
	return NULL;
      }
  }
  
}// end namespace beep
