# Supplementary material for: primetv: a viewer for reconciled trees
Source: BMC Bioinformatics. 2007 May 7;8:148. doi: 10.1186/1471-2105-8-148 (PMC1891116; doi:10.1186/1471-2105-8-148)
Supplement: Additional File 1 — Relase 1.5.3 of primetv. The source code distribution of primetv. [file 1471-2105-8-148-S1.gz › primetv_v1.5.3/LambdaMap.hh]

#ifndef LAMBDAMAP_H
#define LAMBDAMAP_H

#include "BeepVector.hh"
#include "Node.hh"
#include "StrStrMap.hh"
#include "Tree.hh"


namespace beep
{

  //--------------------------------------------------------------------
  //
  //! LambdaMap implements the map between gene node and species node,
  //! called \sigma in J_Paper_One. For historical reasons, however, the
  //! class is unfortunately named LambdaMap.
  //!
  //! lambda is defined as follows
  //! 1. If g \in leaves(G) then \lambda(g) = s \in leaves(S), in the 
  //!    natural way.
  //! 2. Otherwise, \lambda(g) = MRCA(lambda(left(g)), lambda(right(g))).
  //!
  //! LambdaMap is a specialization of BeepVector<Node*> (NodeVector)
  //
  //--------------------------------------------------------------------
  class LambdaMap : public NodeVector
  {
  public:
    LambdaMap(Tree &G, Tree &S, const StrStrMap &gs);
    virtual ~LambdaMap();

    virtual void update(Tree& G, Tree& S);

    //--------------------------------------------------------------------
    //
    // Implementation
    //
    //--------------------------------------------------------------------
  protected:

    //! Set up lambda map
    //! Species nodes returned
    //! gs maps gene names to species names
    virtual Node* compLeafLambda(Node *g, Tree &S, const StrStrMap &gs); 

    //! Compute the rest of lambda
    virtual Node* recursiveLambda(Node *g, Tree &S, const StrStrMap& gs); 

    //! Compute the new lambda using existing lambda
    virtual Node* recursiveLambda(Node *g, Tree &S); 
  };

}// end namespace beep


#endif
