# Supplementary material for: primetv: a viewer for reconciled trees
Source: BMC Bioinformatics. 2007 May 7;8:148. doi: 10.1186/1471-2105-8-148 (PMC1891116; doi:10.1186/1471-2105-8-148)
Supplement: Additional File 1 — Relase 1.5.3 of primetv. The source code distribution of primetv. [file 1471-2105-8-148-S1.gz › primetv_v1.5.3/Makefile]

#
# Where a release is put:
#
VERSION=1.5.3
RELEASE_ARCHIVE=primetv_v$(VERSION).tar

#
# Where PlotUtils are installed
#
# - For "handmade installations":
PLOTUTILS=$(HOME)
# 
# - Typically for Darwinports:
#PLOTUTILS=/opt/local/

#
# Define the tools to use
#
LEX = flex
YACC = bison
CC = gcc
CXX = g++

# Options for flex and bison:
#    Yacc/bison: -d - Write a definition file .h
#                -y - Behave like yacc and write output to y.tab.c. Make's 
#                     implicit rules then mv:s to the proper .c file.
#    Lex/flex:   No options needed, it seems.
YFLAGS = -d -y -p yytree_
LFLAGS = -Pyytree_


#
# Debugging flags Remember that 'NDEBUG' means no (or less) debug info, and in particular, all
# asserts gets removed.
# Please list flags commented below when not in use!
#   -DDEBUGGING_GAMMA
#   -DDEBUG_SHOW_CONSTRUCTORS          Write constructor names as they are invoked
#   -DSHOW_GAMMA_MAP 
#   -DSHOW_LAMBDA
#   -DSHOW_TREES
#   -DNDEBUG               	Remove lots of data verification
#   -DABORT_ERRORS              Stops when an AnError is created, before it is thrown
#   -DDEBUG_PARAMS        Prints out all parameters when params4os() is called
#   -DARVEDEBUG             Various drawing related printouts
DEBUG_DEFS = #-g  -DABORT_ERRORS #-DARVEDEBUG

#
# Optimization flags
#
OPTIMIZATION = -DNDEBUG -O3 -funroll-loops


#
# Flags
#

LDFLAGS  = -L$(PLOTUTILS)/lib -lplotter -lpng -lm $(OPTIMIZATION) -L/usr/X11R6/lib -lplotter -lXaw -lXmu -lXt -lXext -lX11 -lm -lc

CXXFLAGS = -DINCLUDE_PNG_SUPPORT -I$(PLOTUTILS)/include $(OPTIMIZATION) $(DEBUG_DEFS) -Wreorder

#
# Source files
#

IOOBJS =  NHX.o NHXparse.o NHXnode.o NHXtree.o NHXannotation.o TreeIO.o

EVAS_FILER = time_SDrawConstraints.o GDrawConstraints.o DrawTree_time.o Coord.o GeneCoord.o


##############################################################################
#
# This is what we want to compile:
#
all: primetv reconcile readReconciliation


#
# Bundle it up!
#
release: 
	make clean
	rm -rf /tmp/primetv_v$(VERSION)
	mkdir /tmp/primetv_v$(VERSION)
	cp `ls|grep -v www|grep -v doc|grep -v \~` /tmp/primetv_v$(VERSION)
	cd /tmp; tar -chf $(RELEASE_ARCHIVE) primetv_v$(VERSION)/*
	mv /tmp/$(RELEASE_ARCHIVE) .; gzip $(RELEASE_ARCHIVE)
	rm -r /tmp/primetv_v$(VERSION)
	@echo
	@echo "*** A gzipped tar file is now available! ***"
	@echo
#
# We don't these files lying around. They are temporary files created by $(LEX) 
# and $(YACC).
#
#.INTERMEDIATE: NHX.c NHXparse.c

#
# Applications
# 

primetv: DrawTreeMain.o $(EVAS_FILER) Tree.o Node.o $(IOOBJS) AnError.o Beep.o PRNG.o SetOfNodes.o StrStrMap.o GammaMap.o  LambdaMap.o
	$(CXX) $(CXXFLAGS) -o $@ $^ $(LDFLAGS)

reconcile: reconcile.o Tree.o Node.o $(IOOBJS) AnError.o Beep.o PRNG.o SetOfNodes.o StrStrMap.o GammaMap.o LambdaMap.o
	$(CXX) $(CXXFLAGS) -o $@ $^

readReconciliation: readReconciliation.o Tree.o Node.o $(IOOBJS) AnError.o Beep.o PRNG.o SetOfNodes.o StrStrMap.o GammaMap.o  LambdaMap.o
	$(CXX) $(CXXFLAGS) -o $@ $^


################################################
#
# Important dependencies and special rules
#

NHXparse.h: NHXparse.c NHXparse.y
	$(YACC) $(YFLAGS) NHXparse.y
	mv y.tab.h $@

NHX.l: NHXparse.y NHXparse.h

NHXparse.o: NHXparse.y NHXparse.h


################################################


clean:
	rm -f *.o y.tab.c NHX.c NHXparse.[ch] reconcile primetv readReconciliation $(RELEASE_ARCHIVE)*
