# Supplementary material for: primetv: a viewer for reconciled trees
Source: BMC Bioinformatics. 2007 May 7;8:148. doi: 10.1186/1471-2105-8-148 (PMC1891116; doi:10.1186/1471-2105-8-148)
Supplement: Additional File 1 — Relase 1.5.3 of primetv. The source code distribution of primetv. [file 1471-2105-8-148-S1.gz › primetv_v1.5.3/NHXannotation.c]

#include <assert.h>
#include <stdlib.h>
#include <stdio.h>
#include <string.h>

#include "NHXannotation.h"

void
annotate_node(struct NHXnode *n, struct NHXannotation *l)
{
  assert (n != NULL);

  n->l = l;			/* Associate annotations with the node. */
}


/*
  Check what annotation we have. Does it match our string?
  Returns 0 on identity, non-zero on difference. 
  Note that only the MAX_ANNOTATION_ID_LENGTH - 1 first chars of tag
  are compared.
*/
int
annotation_isa(struct NHXannotation* l, const char *tag)
{
  assert(l != NULL);
  assert(tag != NULL);

  return strncmp(l->anno_type, tag, MAX_ANNOTATION_ID_LENGTH);
}


void
delete_annotation_list(struct NHXannotation *l)
{
  if (l != NULL) {
    if (annotation_isa(l, "S") == 0) {
      free(l->arg.str);
    }
    delete_annotation_list(l->next);
    free(l);
  }
}


struct NHXannotation*
new_newick_weight(float t, struct NHXannotation *l)
{
  struct NHXannotation *a = (struct NHXannotation*) malloc(sizeof(struct NHXannotation));
  strncpy(a->anno_type, "NW", MAX_ANNOTATION_ID_LENGTH);
  a->arg.t = t;
  a->next = l;
  
  return a;
}


struct NHXannotation*
new_node_time(float t, struct NHXannotation *l)
{
  struct NHXannotation *a = (struct NHXannotation*) malloc(sizeof(struct NHXannotation));
  strncpy(a->anno_type, "NT", MAX_ANNOTATION_ID_LENGTH);
  a->arg.t = t;
  a->next = l;
  
  return a;
}


/*
 * New modern style annotation-creaters
 */
struct NHXannotation*
new_annotation(char *tag, struct NHXannotation *l)
{
  struct NHXannotation *a = (struct NHXannotation*) malloc(sizeof(struct NHXannotation));
  strncpy(a->anno_type, tag, MAX_ANNOTATION_ID_LENGTH);
  a->next = l;
  
  return a;
}

/*
 * Old style annotation-creaters
 */
struct NHXannotation*
new_duplication(struct NHXannotation *l)
{
  struct NHXannotation *a = (struct NHXannotation*) malloc(sizeof(struct NHXannotation));
  strncpy(a->anno_type, "D", MAX_ANNOTATION_ID_LENGTH);
  a->next = l;
  
  return a;
}


struct NHXannotation*
new_anti_chain(unsigned i, struct NHXannotation *l)
{
  struct NHXannotation *a = (struct NHXannotation*) malloc(sizeof(struct NHXannotation));
  strncpy(a->anno_type, "AC", MAX_ANNOTATION_ID_LENGTH);
  a->arg.i = i;
  a->next = l;

  return a;
}


struct NHXannotation*
new_species_name(char *name, struct NHXannotation *l)
{
  struct NHXannotation *a = (struct NHXannotation*) malloc(sizeof(struct NHXannotation));
  strncpy(a->anno_type, "S", MAX_ANNOTATION_ID_LENGTH);
  a->arg.str = name;
  a->next = l;

  return a;
}


struct NHXannotation*
new_node_id(unsigned id, struct NHXannotation *l)
{
  struct NHXannotation *a = (struct NHXannotation*) malloc(sizeof(struct NHXannotation));
  strncpy(a->anno_type, "ID", MAX_ANNOTATION_ID_LENGTH);
  a->arg.i = id;
  a->next = l;

  return a;
}


/*
 * I messed up in my data modelling, so sometimes I return a list
 * of annotations, when the parser sort-of expects a single item.
 * Therefore, I cannot simply change a next-pointer, but have to trace
 * down to the end of the list. It helps if l1 is short however!
 */
struct NHXannotation*
append_annotations(struct NHXannotation* l1, struct NHXannotation* l2)
{
  struct NHXannotation *a = l1;
  if (a == NULL) {
    return l2;
  }
  if (l2 == NULL) {
    return l1;
  }
  while (a->next != NULL) {	/* Find last element */
    a = a->next;
  }
  a->next = l2;
  return l1;
}

/*
  Integer lists
*/
struct int_list* 
new_int_list(int i, struct int_list *next) {
  struct int_list *il = (struct int_list*) malloc(sizeof(struct int_list));
  il->next = next;
  il->i = i;
  return il;
}


void 
free_int_list(struct int_list *il) {
  if (il != NULL) {
    free_int_list(il->next);
    free(il);
  }
}


/*
  Reverse algorithm:
  Grab first element. 
  Reverse the rest of the list.
  The first elements next points to the last elem in the reversed list.
  Point the that former second element to the first and set the
  first elements next pointer to NULL.
*/
struct int_list*
int_list_reverse(struct int_list *il) {
  struct int_list *reversed;

  if (il == NULL) {
    return NULL;
  } else if (il->next == NULL) {
    return il;
  } else {
    reversed = int_list_reverse(il->next);
    il->next->next = il;
    il->next = NULL;
    return reversed;
  }
}
