# Supplementary material for: primetv: a viewer for reconciled trees
Source: BMC Bioinformatics. 2007 May 7;8:148. doi: 10.1186/1471-2105-8-148 (PMC1891116; doi:10.1186/1471-2105-8-148)
Supplement: Additional File 1 — Relase 1.5.3 of primetv. The source code distribution of primetv. [file 1471-2105-8-148-S1.gz › primetv_v1.5.3/NHXnode.c]

#include <assert.h>
#include <stdlib.h>
#include <stdio.h>
#include <string.h>

#include "NHXnode.h"
#include "NHXannotation.h"

extern struct NHXnode *root_node;
extern unsigned int lineno; /* Current line number in input file */
extern unsigned int n_left_parens; /* Number of matched left parens '(' */
extern unsigned int n_right_parens; /* Number of matched right parens ')' */

void inform_parser(const char *, const char*);

/*
  Public
*/


void 
delete_node(struct NHXnode *n)
{
  delete_annotation_list(n->l);
  if (n->name) {
    free(n->name);
  }
  free(n);
}


void
delete_tree_nodes(struct NHXnode *n)
{
  if (n != NULL)
    {
      struct NHXnode *left = n->left;
      struct NHXnode *right = n->right;

      delete_tree_nodes(left);
      delete_tree_nodes(right);
      delete_node(n);
    }
}


/*
  Given a NHX node, see if it contains an annotation with the given tag.
  Returns NULL, if not present, or if v is NULL.
*/
struct NHXannotation *
find_annotation(struct NHXnode *v, const char *tag)
{
  struct NHXannotation *a;

  if (v == NULL) 
    {
      return NULL;
    }
  
  a = v->l;
  while (a != NULL) 
    {
      if (annotation_isa(a, tag) == 0)
	{
	  return a;
	}
      a = a->next;
    }

  return NULL;
}


int 
isDuplication(struct NHXnode *v)
{
  struct NHXannotation *a = find_annotation(v, "D");

  if (a == NULL) 
    {
      return 0;
    }
  else
    {
      return 1;
    }
}


int 
isLeaf(struct NHXnode *t)
{
  assert(t != NULL);
  if (t->left == NULL && t->right == NULL)
    return 1;
  else
    return 0;
}

int
isRoot(struct NHXnode *t)
{
  assert(t != NULL);
  if (t->parent == NULL)
    return 1;
  else
    return 0;
}


char *
speciesName(struct NHXnode *v)
{
 struct NHXannotation *a = find_annotation(v, "S");

  if (a == NULL) 
    {
      return 0;
    }
  else
    {
      return a->arg.str;
    }
}

/*
  PRIVATE functions!
*/


struct NHXnode *
new_node(char *name) {
  struct NHXnode *v = (struct NHXnode*) malloc (sizeof(struct NHXnode));
  if (v) {
    v->left = NULL;
    v->right = NULL;
    v->parent = NULL;
    v->name = name;
    v->l = NULL;
    return v;
  } else {
    fprintf(stderr, "Out of memory! (%s:%d)\n", __FILE__, __LINE__);
    exit (1);
  }
}
  
