# Supplementary material for: primetv: a viewer for reconciled trees
Source: BMC Bioinformatics. 2007 May 7;8:148. doi: 10.1186/1471-2105-8-148 (PMC1891116; doi:10.1186/1471-2105-8-148)
Supplement: Additional File 1 — Relase 1.5.3 of primetv. The source code distribution of primetv. [file 1471-2105-8-148-S1.gz › primetv_v1.5.3/NHXtree.c]

#include "NHXnode.h"
#include "NHXtree.h"

#include <stdio.h>
#include <malloc.h>
#include <stdlib.h>

/*
  'Public' functions
*/


void
delete_trees(struct NHXtree *T)
{
  if (T) {
    delete_trees(T->next);
    delete_tree_nodes(T->root);
    free(T);
  }
}

/*
  Internal stuff
*/
struct NHXtree *
new_tree(struct NHXnode *root, struct NHXtree *next_tree)
{
  struct NHXtree *T = (struct NHXtree *) malloc(sizeof(struct NHXtree));
  if (T) {
    T->root = root;
    T->next = next_tree;
    return T;
  } else {
    fprintf(stderr, "Out of memory! (%s:%d)\n", __FILE__, __LINE__);
    exit(1);
  }
}
