# Supplementary material for: primetv: a viewer for reconciled trees
Source: BMC Bioinformatics. 2007 May 7;8:148. doi: 10.1186/1471-2105-8-148 (PMC1891116; doi:10.1186/1471-2105-8-148)
Supplement: Additional File 1 — Relase 1.5.3 of primetv. The source code distribution of primetv. [file 1471-2105-8-148-S1.gz › primetv_v1.5.3/NHXtree.h]

#ifndef NHXTREE_H
#define NHXTREE_H

/*
  An NHXtree keeps the pointer to the roo node of a tree 
  and has also a pointer to the next tree in the list, since 
  we are actually talking about a tree list here!
*/
  

#include "NHXnode.h"

#ifdef __cplusplus
extern "C" {
#endif

struct NHXtree {
  struct NHXtree *next;
  struct NHXnode *root;
};

/*
  'Public' functions
*/
struct NHXtree *read_tree(const char *filename);
struct NHXtree *read_tree_string(const char *str);
void delete_trees(struct NHXtree *T);

/*
  Internal stuff
*/
struct NHXtree *new_tree(struct NHXnode *root, struct NHXtree *next_tree);
#ifdef __cplusplus
}
#endif

#endif
