# Supplementary material for: primetv: a viewer for reconciled trees
Source: BMC Bioinformatics. 2007 May 7;8:148. doi: 10.1186/1471-2105-8-148 (PMC1891116; doi:10.1186/1471-2105-8-148)
Supplement: Additional File 1 — Relase 1.5.3 of primetv. The source code distribution of primetv. [file 1471-2105-8-148-S1.gz › primetv_v1.5.3/Node.cc]

#include <cassert>
#include <cmath>
#include <iostream>
#include <cstring>
#include <cstdio>
#include <sstream>

#include "AnError.hh"
#include "Node.hh"

//----------------------------------------------------------------------
// Author: Lars Arvestad
// copyright: mcmc-klubben, SBC
//----------------------------------------------------------------------

//----------------------------------------------------------------------
//
// Class Node
//
//---------------------------------------------------------------------
namespace beep
{

  using namespace std;

  //----------------------------------------------------------------------
  //
  // Constructors and destructors
  //
  //----------------------------------------------------------------------
  Node::Node(unsigned id)
    : number(id),        // unique identifier
      parent(NULL),      // neighbors in the tree
      leftChild(NULL),
      rightChild(NULL),
      porder(0),         // partial order of nodes on tree
      time(0.0),         // time of incoming edge
      nodeTime(0.0),     // time interval between node and leaves
//       substRate(1.0),    // substitution rate
      branchLength(0.0), // branchLength 
      name(NULL)         // user-specified name (usually only for leaves)
  {
  }

  Node::Node(unsigned id, Real t, const string& nodeName)
    : number(id),
      parent(NULL),
      leftChild(NULL),
      rightChild(NULL),
      porder(0),
      time(t),
      nodeTime(0.0),
//       substRate(1.0),
      branchLength(0.0),
      name(nodeName) 
  {
  }

  // Copy relatives in tree are not copied!
  //----------------------------------------------------------------------
  Node::Node(const Node &v)
    : number(v.number),
      parent(NULL),          // relatives in tree are not copied!
      leftChild(NULL),
      rightChild(NULL),
      porder(v.porder),
      time(v.time),
      nodeTime(v.nodeTime),
//       substRate(v.substRate),
      branchLength(v.branchLength),
      name(v.name)
  {
  
  }


  Node::~Node()
  {
  }

  // Assignment: Also pointers are copied, which might not be the 
  // proper thing to do.
  //---------------------------------------------------------------------
  Node & 
  Node::operator=(const Node &v)
  {
    if (this != &v)
      {
	number = v.number;
	parent = v.parent;
	leftChild = v.leftChild;
	rightChild = v.rightChild;
	porder = v.porder;
	time = v.time;
	nodeTime = v.nodeTime;
// 	substRate = v.substRate;
	branchLength = v.branchLength;
	name = v.name;
      }
  
    return *this;
  }


  //---------------------------------------------------------------------
  //
  // Access methods
  //
  //---------------------------------------------------------------------

  // Return the requested relative
  //----------------------------------------------------------------------
  Node* 
  Node::getLeftChild() const
  {
    return leftChild;
  }

  Node* 
  Node::getRightChild() const
  { 
    return rightChild;
  }

  Node* 
  Node::getParent() const
  {
    return parent;
  }

  Node*
  Node::getSibling() const
  {
    Node *parent = getParent();
    Node *left = parent->getLeftChild();
    if (this == left) 
      {
	return parent->getRightChild();
      } 
    else 
      {
	return left;
      }
  }

  // Retrieve the child of current node (x) that has y as a descendant. 
  // y may be a child of x, but could also be a grandchild.
  //---------------------------------------------------------------------
  Node*
  Node::getDominatingChild(Node* y)
  {
    assert(y != NULL);

    if (this == y) 
      // x dominates x. Strictly speaking though, y is not a child of itself, 
      // but this solution is convenient.
      {
	return this;		
      }
    while (y != leftChild && y != rightChild)
      {
	y = y->parent; 
	assert (y != NULL);	// This should be impossible!
      }
    return y;
  }

  // Rotate the node, i.e., switch left and right child.
  //---------------------------------------------------------------------
  void
  Node::rotate()
  {
    Node *tmp;
    tmp = leftChild;
    leftChild = rightChild;
    rightChild = tmp;
  }


  // get the (leaf) name
  //---------------------------------------------------------------------
  const string&
  Node::getName() const
  {
    return name;
  }

  // Get the node's chronological time from the leaves in the subtree
  // rooted at the node
  //---------------------------------------------------------------------
  Real 
  Node::getNodeTime() const
  {
    return nodeTime;
  }

  // Get the arc's chronological time from parent to current node
  //---------------------------------------------------------------------
  Real 
  Node::getTime() const
  {
    return time;
  }

  // Get the branch (edge) length associated with the node
  //---------------------------------------------------------------------
  Real 
  Node::getLength() const
  {
    return branchLength;
  }


  // Get the node's number (post-order)
  //---------------------------------------------------------------------
  unsigned
  Node::getNumber() const
  {
    return number;
  }


  //---------------------------------------------------------------------
  //
  // Manipulators
  //
  //---------------------------------------------------------------------

  //Set the (leaf) name
  //---------------------------------------------------------------------
  void 
  Node::setName(const string& nodeName)
  {
    name = nodeName;
  }


  // Provided that nt does not violate the partial order of nodes and 
  // their Nodetime, this sets the node's chronological time from the 
  // leaves of the subtree rooted at the node AND update surrounding edge
  // times and edge lengths.
  // Note that it does not change the surrounding node times. 
  // This assumes that all times and node times have been initiated. 
  // Note that the root's edgetime will never be changed by this function
  // This has to be done explicitely!
  //---------------------------------------------------------------------
  bool
  Node::changeNodeTime(const Real &nt)
  {
    if(isLeaf())
      {
	if(nt == 0)
	  {
	    return true;
	  }
	else
	  {
	    ostringstream oss;
	    oss << "Warning! Node::changeNodeTime() at node "
		<< number
		<< ":\n   Leaves will always have nodeTime = 0. "
		<< "I will ignore the time\n"
		<< "   you suggest and you should "
		<< "probably check your code!\n";
	    cerr << indentString(oss.str());
	    return false;
	  }
      }
    assert(nt >= 0);    // No negative times allowed
    Node& left = *getLeftChild();
    Node& right = *getRightChild();
    Real let = nt - left.getNodeTime();
    Real ret = nt - right.getNodeTime();

    if(let < 0 || ret < 0) // check for sanity towards children times
      {                    
	// TODO: Should this be replaced by a assert? Can we guarantee that
	// our algorithm always suggest reasonable node times? /bens
	cerr << "changeNodeTime() at node "
	     << number
	     << ":\n   Suggested nodeTime is incompatible "
	     << "with children's nodeTimes\n";
	return false;
      }

    // if(!isRoot()) // this fails for trees under construction, e.g., as
    // in TreeIO::<simple>extend<Species/Gene>Tree(...), therefore we use:
    if(getParent()) //else it's the root or top node of tree under construction
      {
	Real et = getParent()->getNodeTime() - nt;
	if(et < 0)  // Check for sanity towards parent time
	  {
	// TODO: Should this be replaced by a assert? Can we guarantee that
	// our algorithm always suggest reasonable node times? /bens
	    cerr << "changeNodeTime() at node "
		 << number
		 << ":\n   Suggested nodeTime is incompatible "
		 << "with parent's nodeTime\n";
	    return false;
	  }
	
	// Now we can set all times 
	time = et;
      }
    // and for the children:
    left.time = let;
    
    right.time = ret;
    
    nodeTime = nt;
    
    return true;
  }


  // Provided that et does not violate the partial order of nodes and 
  // their Nodetimes, this sets the node's edge time AND update  its 
  // node time and surrounding edge times.
  // Note that it does not change the surrounding node times. 
  // This assumes that all times and node times have been initiated. 
  // Does not work for leaves, since we cannot alter a leaf's nodeTime
  //---------------------------------------------------------------------
  bool
  Node::changeTime(const Real &et)
  {
    assert(et >= 0);   // No negative times allowed
    assert(!isLeaf()); // leaves' times cannot be changed with this function
                       // because changing a leaf's nodeTime is not allowed
    if(!isRoot())
      {
	Real nt = getParent()->getNodeTime() - et; // get new nodeTime
	// use it to get Children's edgeTimes
	Node& left = *getLeftChild();
	Real let = nt - left.getNodeTime();
	Node& right = *getRightChild();
	Real ret = nt - right.getNodeTime();
	
	if(let < 0|| ret < 0) //check for sanity of proposed edge time
	  {
	    // TODO: Again (see changeNodeTime) can this be replaced by 
	    // an assert? /bens
	    cerr << "changeTime() at node "
		 << number
		 << ":\n   Suggested time is incompatible "
		 << "with surrounding nodeTimes\n";
	    return false;
	  }
	
	// Now we can set all times!
	left.time = let;
	
	right.time = ret;
	
	nodeTime = nt;
      }
    time = et;
    return true;
  }

  // Set the node's chronological time from the leaves of the subtree
  // rooted at the node. No check for compatibility with other nodes
  // no update of dependent attributes!
  // Use updateTime() to get NodeTimes and branchLengths up to date
  //---------------------------------------------------------------------
  void
  Node::setNodeTime(const Real &t)
  {
    assert(t >= 0);
    this->nodeTime = t;
  }


  // Set the arc's chronological time. No check for compatibility with 
  // other nodes, no update of dependent attributes!
  // Use updateNodeTime() to get NodeTimes and branchLengths up to date
  //---------------------------------------------------------------------
  void
  Node::setTime(const Real &t)
  {
    assert(t >= 0);
    this->time = t;
  }


  // updateTime
  // Updates the edge time attribute, in relation to it's parent!
  // We probably want to do this because we have used setNodeTime and 
  // subsequently need to get the  edge times correct.
  // Typically, when having set a node's nodeTime, we call 
  // updateTime() for its CHILDREN! (see below).
  //
  // Here it is assumed that the nodeTime of the present node and its 
  // parent are up to date. updateTime() only affects the attributes of 
  // the current node and not of the surrouding node.
  // An effect of this is that updateTime() cannot update the root, this
  // must be done externally!
  //---------------------------------------------------------------------
  bool
  Node::updateTime()
  {
    if(!isRoot())
      {
	// use nodeTimes to compute new edge time
	Real et = getParent()->nodeTime - nodeTime; 
	if(et >= 0)
	  {
	    time = et;
	  }
	else
	  {
	    cerr << "updateTime() for node "
		 << number
		 << "\nWarning: Inconsistency between "
		 << "nodeTime and parent's nodeTime!\n";
	    return false;
	  }
      }
    else
      {
	cerr << "updateTime() for node "
	     << number
	     << "Warning: I can't update the edge "
	     << "time of the root!\n";
	return false;
      }
    return true;
  }

  // updateNodeTime
  // Updates the nodeTime attribute in relation to its children.
  // Checks for compatibility with both left and right child, does
  // not check against parent (see below).
  // We probably want to do this because we have used setTime and 
  // subsequently need to get the nodeTimes correctly.
  // Typically, when having set the edge time for a node, we call 
  // updateNodeTime() for the SAME NODE!
  //
  // Here it is assumed that the update of nodeTimes is performed in a 
  // recursive manner from the leaves up. Thus, the edge times of the 
  // children are set and their nodeTimes are updated,
  // but we have not yet updated the nodeTime of the parent
  // (or the present node, obviously, since we have called
  // this function). This is reasonable, because if we don't know the
  // present nodeTime we couldn't really have set the parent's nodeTime.
  // Likewise, we can't set the current nodeTime if we do not know the
  // nodeTimes of its children. (Only exception is if you add the times
  // for all nodes along a path to the leaves, but then you're probably
  // doing a recursion anyway:-)
  //---------------------------------------------------------------------
  bool
  Node::updateNodeTime()
  {
    if(!isLeaf())
      {
	// Get estimates of this node's nodeTime based on nodeTimes
	// of left and right children
	Real tl = leftChild->getNodeTime() + leftChild->getTime();
	Real tr = rightChild->getNodeTime() + rightChild->getTime();
	

	// Check that children's edge times are set!
	if(tl == 0 || tr == 0)
	  {
	    ostringstream oss;
	    oss << "Edge time of ";
	    if(tl == 0)
	      {
		oss << "left child ";
	      }
	    else
	      {
		oss << "right child ";
	      }
	    oss << "is not set\n";
	    cerr << "updateNodeTime() for node "
		 << number
		 << ":\n   Warning: Cannot updateNodeTime\n   " 
		 << indentString(oss.str());
	    return false;
	  }

	// Check that times of children are consistent!
	if(leftChild && rightChild && (2 * abs(tl - tr) / (tl + tr)) >= 0.01)
	  {
	    ostringstream oss;
	    oss << "According to left subtree, node time is "
		<< tl
		<< " but right subtree says it should be "
		<< tr
		<< ".\n";//  Mean value chosen for now. "
	    cerr << "updateNodeTime() for node "
		 << number
		 << ":\n   Warning: Tree time inconsistency at node\n   " 
		 << indentString(oss.str());
	    return false;
	  } 

	// there may be some precision diffs between tl and tr, use average!
	setNodeTime((tl + tr) / 2);
      }
    return true;
  }


  // Set the branch length associated with the node
  // This does not affect time, nodeTime. 
  //---------------------------------------------------------------------
  void
  Node::setLength(const Real &newLength)
  {
    branchLength = newLength;
  }

  // setChildren
  // Hook on subtrees to a node, and let the subtrees know
  // who the parent is. Also make sure that the partial order is OK by 
  // ensuring that porder is greater than for its children.
  //----------------------------------------------------------------------
  void
  Node::setChildren(Node *l, Node *r)
  {
    this->leftChild = l;
    this->rightChild = r;
    if (l)
      {
	l->parent = this;
	if (l->porder >= porder)
	  {
	    porder = l->porder + 1;
	  }
      }
    if (r)
      {
	r->parent = this;
	if (r->porder >= porder)
	  {
	    porder = r->porder + 1;
	  }
      }
    return;
  }


  // Sets the parent of the node
  //----------------------------------------------------------------------
  void
  Node::setParent(Node *v)
  {
    parent = v;
  }


  // Delete all nodes lower in the tree. The current node is not deleted.
  //----------------------------------------------------------------------
  void
  Node::deleteSubtree()
  {
    if(isLeaf() == false)
      {
	leftChild -> deleteSubtree();
	delete leftChild;
	leftChild = NULL;

	rightChild -> deleteSubtree();
	delete rightChild;
	rightChild = NULL;
      }
  }


  //---------------------------------------------------------------------
  //
  // Tests
  //
  //---------------------------------------------------------------------

  // Checks if the current node is a leaf - A leaf lacks children
  //---------------------------------------------------------------------
  bool
  Node::isLeaf() const 
  {
    if (getLeftChild() == NULL && getRightChild() == NULL) 
      {
	return true;
      }
    else
      {
	return false;
      }
  }

  // Checks if the current node is the root. Only the root has no parent
  //---------------------------------------------------------------------
  bool
  Node::isRoot() const
  {
    if (getParent() == NULL)
      {
	return true;
      }
    else 
      {
	return false;
      }
  }


  // Comparison, order
  // This is used when putting a node in a set.
  //---------------------------------------------------------------------
  bool
  Node::operator<(const Node *b) const
  {
    return porder < b->porder;
  }

  bool
  operator<(const Node &a, const Node &b)
  {
    return a.porder < b.porder;
  }

  bool
  operator>(const Node &a, const Node &b)
  {
    return a.porder > b.porder;
  }

  // Until I sort out the stupid operator business, I add the following 
  // trusty old method. Note that a.dominates(a) is true.
  //---------------------------------------------------------------------
  int  //! \todo{why not bool??/bens}
  Node::dominates(const Node *x) const
  {
    assert(x != NULL);
    return porder >= x->porder;
  }


  //---------------------------------------------------------------------
  //
  // Output
  //
  //---------------------------------------------------------------------

  // Simple output
  //---------------------------------------------------------------------
  std::ostream& 
  operator<< (std::ostream& o, const Node &v)
  {
    ostringstream oss;
    oss << "ID\tNAME\tNT\tET\tBL" << endl;
    if(!v.name.empty()) 
      {
	oss << v.getNumber() 
	    << "\t" 
	    << " (" 
	    << v.getName() 
	    << ")\t" 
	    << v.getNodeTime() 
	    << "\t" 
	    << v.getTime() 
	    << "\t" 
	    << v.getLength() 
	    << endl;
      } 
    else 
      {
	oss << v.getNumber() 
	    << "\t\t" 
	    << v.getNodeTime() 
	    << "\t" 
	    << v.getTime() 
	    << "\t" 
	    << v.getLength() 
	    << endl;
      }

    return o << oss.str();    
  }


  std::ostream& 
  operator<< (std::ostream& o, const Node *v)
  {
    return operator<<(o, *v);
  }


  //=====================================================================
  // 
  // DEPRECATED!
  //
  //=====================================================================

  // Substitution rates are implicitely saved in Length (the edge weight 
  // attribute), as Length = rate * edgetime. This function provide a 
  // way to directly read the edge rate of a node
  //---------------------------------------------------------------------
  Real
  Node::getSubstRate() const
  {
    cerr << "substRate and getSubstRate() will removed from class Node. Please update your code\n";
//     return substRate;
    return branchLength / time;
  }

  // updateTimeAndLength
  // Updates the edge time and branchLength attributes, in relation to its
  // parent!
  // We probably want to do this because we have used setNodeTime and 
  // subsequently need to get the  edge times and branchLengths correct.
  // Typically, when having set a node's nodeTime, we call 
  // updateTimeAndLength() for its CHILDREN! (see below).
  // updateTimeAndLength() only updates branchLength if both branchLength 
  // and edge time had previouosly been set.
  //
  // Here it is assumed that the nodeTime of the present node and its 
  // parent are up to date. updateTime() only affects the attributes of 
  // the current node and not of the surrouding node.
  // An effect of this is that updateTime() cannot update the root, this
  // must be done externally!
  //---------------------------------------------------------------------
  bool
  Node::updateTimeAndLength()
  {
    cerr << "Node::updateTimeAndLength() is deprecated - please update your code\n";
    if(updateTime())
      {
// 	branchLength = substRate * time;
	return true;
      }
    else
      return false;
  }

  // updateNodeTimeAndLength
  // Updates the nodeTime in relation to children and updates branchLength
  // Checks for compatibility with both left and right child, does not
  // check against parent (see below). We probably want to do this
  // because we have used setTime and subsequently need to get the 
  // nodeTimes and branchLegths correct.
  // Typically, when having set the edge time for a node, we call 
  // updateNodeTimeAndLength() for the SAME NODE!
  //
  // Here it is assumed that the update of nodeTimes and branchLengths 
  // is performed in a recursive manner from the leaves up. Thus, the 
  // edge times of the children are set and their nodeTimes are updated,
  // but we have not yet updated the nodeTime of the parent
  // (or the present node, obviously, since we have called
  // this function). This is reasonable, because if we don't know the
  // present nodeTime we couldn't really have set the parent's nodeTime.
  // Likewise, we can't set the current nodeTime if we do not know the
  // nodeTimes of its children. (Only exception is if you add the times
  // for all nodes along a path to the leaves, but then you're probably
  // doing a recursion anyway:-)
  //---------------------------------------------------------------------
  bool
  Node::updateNodeTimeAndLength()
  {
    cerr << "Node::updateNodeTimeAndLength() is deprecated - please update your code\n";    
    if(updateNodeTime())
      {
// 	branchLength = time * substRate;
	return true;
      }
    return false;
  }

  // Sets the substRate of the node and updates the branchLength
  //---------------------------------------------------------------------
  bool
  Node::setSubstRate(const Real &rate)
  {
    cerr << "Node::setSubstRate() is deprecated - please update your code\n";      
//     substRate = rate;
//     branchLength = getTime() * substRate;
    return true;
  }


}// end namespace beep
