# Supplementary material for: primetv: a viewer for reconciled trees
Source: BMC Bioinformatics. 2007 May 7;8:148. doi: 10.1186/1471-2105-8-148 (PMC1891116; doi:10.1186/1471-2105-8-148)
Supplement: Additional File 1 — Relase 1.5.3 of primetv. The source code distribution of primetv. [file 1471-2105-8-148-S1.gz › primetv_v1.5.3/Node.hh]

#ifndef NODE_H
#define NODE_H

#include <iostream>
#include <string>

#include "Beep.hh"

namespace beep
{

  //-----------------------------------------------------------------------
  //! Author: Lars Arvestad
  //! copyright: mcmc-klubben, SBC
  //-----------------------------------------------------------------------

  //-----------------------------------------------------------------------
  //
  //! Class Node
  //! This class handles nodes (vertices) in a rooted binary phylogenetic 
  //! tree (see also the class Tree). 
  //! All nodes have a unique ID, and pointers to their nearest neighboring
  //! nodes, e.g., its left and right child and its parent. Leaves are 
  //! nodes that only have parents (child pointers are NULL). Leaves also 
  //! have names associated to them, e.g., the name of the gene or organism
  //! it corresponds to. The root Node has no parent (parent pointer is NULL)
  //! Nodes also hold information about its incoming arc (e.g., the edge 
  //! between the node and its parent). This information include the 
  //! chronological time and the length  measured in expected number of 
  //! substitutions (= the time * the substitution rate of the edge). 
  //! The node time of a node is the sum of the all edge times in the path 
  //! between the node and any leaf of the subtree rooted at the node. Node
  //! times of leaves are always 0. Note, that we, thus, for practical reasons
  //! use 'backward' time! Edge times and nodeTimes are clearly closely 
  //! connected and there are functions in Node for keeping them so. However,
  //! any connection between times and lengths are considered handled outside
  //! Node.
  //! Ancestors of a node is related to the node through a chain of parents
  //! and descendant of a node is related to this node through a chain of 
  //! child relationships.
  //! The parent/child relation between a set of nodes imply a partial 
  //! order on this set, this is implemented in the attribute porder and
  //! associated functions.
  //
  //----------------------------------------------------------------------
  class Node
  {
    //-----------------------------------------------------------------------
    //
    // Constructors, destructors and assigment operators
    //
    //-----------------------------------------------------------------------
  public:
    Node(unsigned id);
    Node(unsigned id, Real t, const std::string& nodeName);
    virtual ~Node();              

    //! Copy constructor - relatives in tree are not copied!
    //-----------------------------------------------------------------------
    Node(const Node &);
  private: 	// Must not use these, before proper implementation

    //! Assignment: Also pointers are copied, which might not be the 
    //! proper thing to do.
    //----------------------------------------------------------------------
    Node& operator=(const Node &);

 
  public:
    //----------------------------------------------------------------------
    //
    // Access methods
    //
    //----------------------------------------------------------------------
    //! @name Accessing relatives
    //! Returns the requested relative 
    //----------------------------------------------------------------------
    //@{
    Node* getLeftChild() const;
    Node* getRightChild() const;
    Node* getParent() const;
    Node* getSibling() const;
    //@}

    //! Retrieve the child of current node (x) that has y as a descendant. 
    //! y may be a child of x, but could also be a grandchild.
    //----------------------------------------------------------------------
    Node* getDominatingChild(Node* y);

    //! Rotate the node, i.e., switch left and right child.
    //----------------------------------------------------------------------
    void rotate();

    //! get the (leaf) name
    //----------------------------------------------------------------------
    const std::string& getName() const; 

    //!get the node's chronological time from the leaves in the subtree
    //! rooted at the node
    //----------------------------------------------------------------------
    Real getNodeTime() const;                   

    //!get the arc's chronological time from parent to current node
    //----------------------------------------------------------------------
    Real getTime() const;

    //!get the branch (edge) length associated with the node
    //----------------------------------------------------------------------
    Real getLength() const;

    //! get the node's number (post-order)
    //! \todo{ I think this has changed so that the number don't imply anything 
    //! about the partial order /bens}
    //----------------------------------------------------------------------
    unsigned getNumber() const;

    //! \todo{document - where is it used?}
    unsigned getMaxPathToLeaf()
    {
      if(isLeaf())
	return 0;
      else
	{
	  unsigned left = leftChild->getMaxPathToLeaf();
	  unsigned right = rightChild->getMaxPathToLeaf();
	  return 1 + ((left > right)? left:right);
	}
    };

    //----------------------------------------------------------------------
    //
    // Manipulators
    //
    //----------------------------------------------------------------------
    
    //!Set the (leaf) name
    //----------------------------------------------------------------------
    void setName(const std::string& nodeName);       // Names of typically leaves

    //----------------------------------------------------------------------
    //! \name Setting times, nodeTimes and branchLengths
    //!
    //! This is not a trivial issue! We provide two ways of setting/changing
    //! time attributes:
    //! - bool change<Node>Time(time) is the safe way. It only allows 
    //!     changes that are compatible with the nodeTimes of this node's 
    //!     parent and children, otherwise it returns false. It also 
    //!     automatically updates time/nodeTime
    //! - void setTime/NodeTime/Length(value) is the raw, unsafe way, that
    //!     usually is used when reading trees from file or in functions
    //!     with rock-hard control of times (see below).
    //!     it does not check for compatibility with other time attributes.
    //!     and it does not update other time attributes.
    //!     These other attributes can be updated with update<Node>Time().
    //!     You would probably be using this in a recursive manner to 
    //!     change times (see, e.g., ReconciliationTimeSampler::sampleTimes()
    //! If the last approach is used then we often want to update the other 
    //! time dependent attributes:
    //! - void updateTime() After using setNodeTime(value) 
    //!     updateTime() can be called to update the 
    //!     edge time of the node.
    //!     There are some restrictions, see comments on these functions
    //! - void updateNodeTime() After using setTime(value) 
    //!     updateNodeTime() can be called to update the nodeTime of the node
    //!     There are some restrictions, see comments on these functions
    //----------------------------------------------------------------------
    //@{
    //! Provided that nt does not violate the partial order of nodes and 
    //! their Nodetime, this sets the node's chronological time from the 
    //! leaves of the subtree rooted at the node AND update surrounding edge
    //! times
    //! Note that it does not change the surrounding node times. 
    //! This assumes that all times and node times have been initiated. 
    //! Note that the root's edgetime will never be changed by this function
    //! This has to be done explicitely!
    //! Please note that this function no longer changes the edge lengths!
    //----------------------------------------------------------------------
    bool changeNodeTime(const Real &t);

    //! Provided that et does not violate the partial order of nodes and 
    //! their Nodetimes, this sets the node's edge time AND update its 
    //! node time and surrounding edge times.
    //! Note that it does not change the surrounding node times. 
    //! This assumes that all times and node times have been initiated. 
    //! Does not work for leaves, since we cannot alter a leaf's nodeTime
    //! Please note that this function no longer changes the edge lengths!
    //----------------------------------------------------------------------
    bool changeTime(const Real &et);

    //! Set the node's chronological time from the leaves of the subtree
    //! rooted at the node. No check for compatibility with other nodes
    //! no update of dependent attributes!
    //! Use updateTime() to get NodeTimes and branchLengths up to date
    //----------------------------------------------------------------------
    void setNodeTime(const Real &t);   

    //! Set the arc's chronological time. No check for compatibility with 
    //! other nodes, no update of dependent attributes!
    //! Use updateNodeTime() to get NodeTimes and branchLengths up to date
    //----------------------------------------------------------------------
    void setTime(const Real &t);   

    //! updateTime
    //! Updates the edge time attribute, in relation to it's parent!
    //! We probably want to do this because we have used setNodeTime and 
    //! subsequently need to get the  edge times correct.
    //! Typically, when having set a node's nodeTime, we call 
    //! updateTime() for its CHILDREN! (see below).
    //!
    //! Here it is assumed that the nodeTime of the present node and its 
    //! parent are up to date. updateTime() only affects the attributes of 
    //! the current node and not of the surrouding node.
    //! An effect of this is that updateTime() cannot update the root, this
    //! must be done externally!
    //----------------------------------------------------------------------
    bool updateTime();

    //! updateNodeTime
    //! Updates the nodeTime attribute in relation to its children.
    //! Checks for compatibility with both left and right child, does
    //! not check against parent (see below).
    //! We probably want to do this because we have used setTime and 
    //! subsequently need to get the nodeTimes correctly.
    //! Typically, when having set the edge time for a node, we call 
    //! updateNodeTime() for the SAME NODE!
    //!
    //! Here it is assumed that the update of nodeTimes is performed in a 
    //! recursive manner from the leaves up. Thus, the edge times of the 
    //! children are set and their nodeTimes are updated,
    //! but we have not yet updated the nodeTime of the parent
    //! (or the present node, obviously, since we have called
    //! this function). This is reasonable, because if we don't know the
    //! present nodeTime we couldn't really have set the parent's nodeTime.
    //! Likewise, we can't set the current nodeTime if we do not know the
    //! nodeTimes of its children. (Only exception is if you add the times
    //! for all nodes along a path to the leaves, but then you're probably
    //! doing a recursion anyway:-)
    //----------------------------------------------------------------------
    bool updateNodeTime();

    //! Set the branch length associated with the node
    //! This does not affect time, nodeTime or substRate. It is (reasonably)
    //! assumed that when using this function, time and substRate is not 
    //! modeled.
    //! Thus, you are probably performing a standard tree-reconstruction
    //! perturbing only the topology and branchLengths of the tree.
    //----------------------------------------------------------------------
    void setLength(const Real &newLength);
    //@}

    //! Sets pointers to left and right subtrees. 
    //! Note that left's and right' parent is also set!
    //! The partial order attribute (porder) is updated when necessary.
    //-----------------------------------------------------------------------
    void setChildren(Node *left, Node *right); 

    //! Sets pointer to parent node
    //-----------------------------------------------------------------------
    void setParent(Node *parent);

    //! Delete all nodes lower in the tree. The current node is not deleted.
    //-----------------------------------------------------------------------
    void deleteSubtree();

    //----------------------------------------------------------------------
    //
    // Tests
    //
    //----------------------------------------------------------------------

    //! Checks if the current node is a leaf - A leaf lacks children
    //----------------------------------------------------------------------
    bool isLeaf() const;		

    //! Checks if the current node is the root. Only the root has no parent
    //----------------------------------------------------------------------
    bool isRoot() const;		

    //! \name Comparison, order
    //! This is used when putting a node in a set. See for instance GammaMap.
    //! If the tree has been built using post-order numbering (guarenteed 
    //! through TreeIO), this is also a domination test. That means that 
    //! if a < b, then b dominates a in the tree. Beware that domination is 
    //! partial, and this test does not warn you when two  nodes are not 
    //! ordered with respect to domination.
    //! These really need to be double-checked
    //----------------------------------------------------------------------
    //@{
    bool operator<(const Node *b) const;
    friend bool operator<(const Node &a, const Node &b);
    friend bool operator>(const Node &a, const Node &b);

    //! Return non-zero if this is higher up in the tree (dominates) than x.
    //----------------------------------------------------------------------
    int dominates(const Node *b) const;
    //@}


    //----------------------------------------------------------------------
    //
    // Output
    //
    //----------------------------------------------------------------------

    //! \name Simple output
    //----------------------------------------------------------------------
    //@{
    friend std::ostream& operator<< (std::ostream& o, const Node &v);
    friend std::ostream& operator<< (std::ostream& o, const Node *v);
    //@}

    //----------------------------------------------------------------------
    //
    // Attributes
    //
    //----------------------------------------------------------------------
  private:
    unsigned number;      //! the number, the unique id in the tree.

    Node *parent;         //! pointer to the parent Node 
    Node *leftChild;      //! pointer to the left child Node 
    Node *rightChild;     //! pointer to the right child Node
    long porder;	  //! Defining partial order of tree.
    Real time;		  //! the arc time from the parent to current node
    Real nodeTime;        //! the time from the leaves.
    Real branchLength;	  //! equals time * rate, we might want to remove this
    std::string name;     //! the (leaf) name

    //DEPRECATED!    Real substRate;	  //! The substitutionrate


    //=====================================================================
    // 
    // DEPRECATED!
    //
    //=====================================================================

    //! DEPRECATED! 
    // Substitution rates are implicitely saved in Length (the edge weight 
    // attribute), as Length = rate * edgetime. This function provide a 
    // way to directly read the edge rate of a node
    //----------------------------------------------------------------------
    Real getSubstRate() const;

    //! DEPRECATED! updateTimeAndLength
    // Updates the edge time and branchLength attributes, in relation to its
    // parent!
    // We probably want to do this because we have used setNodeTime and 
    // subsequently need to get the  edge times and branchLengths correct.
    // Typically, when having set a node's nodeTime, we call 
    // updateTimeAndLength() for its CHILDREN! (see below).
    // updateTimeAndLength() only updates branchLength if both branchLength 
    // and edge time had previouosly been set.
    //
    // Here it is assumed that the nodeTime of the present node and its 
    // parent are up to date. updateTime() only affects the attributes of 
    // the current node and not of the surrouding node.
    // An effect of this is that updateTime() cannot update the root, this
    // must be done externally!
    //----------------------------------------------------------------------
    bool updateTimeAndLength();

    //! DEPRECATED! updateNodeTimeAndLength
    // Updates the nodeTime in relation to children and updates branchLength
    // Checks for compatibility with both left and right child, does not
    // check against parent (see below). We probably want to do this
    // because we have used setTime and subsequently need to get the 
    // nodeTimes and branchLegths correct.
    // Typically, when having set the edge time for a node, we call 
    // updateNodeTimeAndLength() for the SAME NODE!
    //
    // Here it is assumed that the update of nodeTimes and branchLengths 
    // is performed in a recursive manner from the leaves up. Thus, the 
    // edge times of the children are set and their nodeTimes are updated,
    // but we have not yet updated the nodeTime of the parent
    // (or the present node, obviously, since we have called
    // this function). This is reasonable, because if we don't know the
    // present nodeTime we couldn't really have set the parent's nodeTime.
    // Likewise, we can't set the current nodeTime if we do not know the
    // nodeTimes of its children. (Only exception is if you add the times
    // for all nodes along a path to the leaves, but then you're probably
    // doing a recursion anyway:-)
    //----------------------------------------------------------------------
    bool updateNodeTimeAndLength();

    //! DEPRECATED! 
    // Sets the substRate of the node and updates the branchLength
    //----------------------------------------------------------------------
    bool setSubstRate(const Real &rate);


  };

}// end namespace beep


#endif
