# Supplementary material for: primetv: a viewer for reconciled trees
Source: BMC Bioinformatics. 2007 May 7;8:148. doi: 10.1186/1471-2105-8-148 (PMC1891116; doi:10.1186/1471-2105-8-148)
Supplement: Additional File 1 — Relase 1.5.3 of primetv. The source code distribution of primetv. [file 1471-2105-8-148-S1.gz › primetv_v1.5.3/Nothofagus.gs]

obliqua SouthAmerica
glauca SouthAmerica
alpina SouthAmerica
menziesii NewZeeland
cunninghamii SouthEastAustralia
moorei SouthEastAustralia
alessandri SouthAmerica
gunnii Tasmania
solandri NewZeeland
fusca NewZeeland
truncata NewZeeland
dombeyi SouthAmerica
pumilio SouthAmerica
antarctica SouthAmerica
betuloides SouthAmerica
nitida SouthAmerica
codonandra NewCaledonia
discoidea NewCaledonia
balansea NewCaledonia
resinosa NewGuinea
brassii NewGuinea
grandis NewGuinea
perryi NewGuinea
