# Supplementary material for: primetv: a viewer for reconciled trees
Source: BMC Bioinformatics. 2007 May 7;8:148. doi: 10.1186/1471-2105-8-148 (PMC1891116; doi:10.1186/1471-2105-8-148)
Supplement: Additional File 1 — Relase 1.5.3 of primetv. The source code distribution of primetv. [file 1471-2105-8-148-S1.gz › primetv_v1.5.3/RunAllExamples.sh]

#! /bin/sh


for i in 1 2 3 4  16 17; do 
    echo Gene tree ex$i.gt
    ./primetv -f ps ex$i.gt ex1.st > ex$i.eps;
done

echo ex5.st
for i in 5 6 7; do 
    echo Gene tree ex$i.gt
    ./primetv -f ps ex$i.gt ex5.st > ex$i.eps;
done

echo ex8.st
for i in 8 9 10 11 12 13 14 15 18 19; do 
    echo Gene tree ex$i.gt
    ./primetv -f ps ex$i.gt ex8.st > ex$i.eps;
done

for i in 20 21; do 
    echo Gene tree ex$i.gt
    ./primetv -f ps ex$i.gt ex20.st > ex$i.eps;
done

for i in 22; do 
    echo Gene tree ex$i.gt
    ./primetv -f ps ex$i.gt ex22.st > ex$i.eps;
done
