# Supplementary material for: primetv: a viewer for reconciled trees
Source: BMC Bioinformatics. 2007 May 7;8:148. doi: 10.1186/1471-2105-8-148 (PMC1891116; doi:10.1186/1471-2105-8-148)
Supplement: Additional File 1 — Relase 1.5.3 of primetv. The source code distribution of primetv. [file 1471-2105-8-148-S1.gz › primetv_v1.5.3/Tree.cc]

#include <cassert>
#include <iostream>
#include <sstream>
#include <cmath>

#include "AnError.hh"
#include "Tree.hh"
#include "TreeIO.hh"


//----------------------------------------------------------------------
//
// class Tree:
// Tree is a directed binary graph of Nodes, rooted at rootNode. 
//
//----------------------------------------------------------------------

namespace beep
{
  using namespace std;
  //Public

  //----------------------------------------------------------------------
  //
  // Constructors and Destructors
  //
  //----------------------------------------------------------------------
  Tree::Tree()
    : noOfNodes(0),
      noOfLeaves(0),
      rootNode(NULL),
      all_nodes(DEF_NODE_VEC_SIZE, NULL), 
      name("Tree"),
      perturbed_node(0),   // Used in MCMC, the 'final start value' of this
      perturbed_tree(true) // parameter is really set in setRootNode(Node v)
  {
  }

  Tree::Tree(const Tree &T)
    : noOfNodes(T.noOfNodes),
      noOfLeaves(T.noOfLeaves),
      name2node(),		// Initialization
      all_nodes(noOfNodes),	// Allocate vector
      name(T.name),
      perturbed_node(0),
      perturbed_tree(true) // I am not sure on what the value really should be
  {
      setRootNode(copyAllNodes(T.getRootNode()));
      perturbed_node = rootNode;
  }

  Tree::~Tree()
  {
    if(rootNode)
      {
	rootNode->deleteSubtree();    
	delete rootNode;
      }
  }

  // Named constructor that creates a single node tree. This is used for
  // those cases when there is no host tree (e.g., when the guest tree
  // is a species tree)
  //----------------------------------------------------------------------
  Tree
  Tree::EmptyTree(const Real& rootTime)
  {
    Tree T;
    string name("Leaf");
    T.setRootNode(T.addNode(0, 0, 0, rootTime, name));
    T.setName("Tree");
    return T;
  }

  // Assignment
  //----------------------------------------------------------------------
  Tree&
  Tree::operator=(const Tree& T)
  {
    if (this != &T)
      {
	noOfNodes = T.noOfNodes;
	noOfLeaves = T.noOfLeaves;
	name2node.clear();
	all_nodes.clear();
	all_nodes.resize(noOfNodes);
	name = T.name;
	if (rootNode) 
	  {
	    rootNode->deleteSubtree();    
	    delete rootNode;
	  }
	setRootNode(copyAllNodes(T.getRootNode()));
	perturbed_tree = true;
      }
    return *this;
  }


  //
  // Make a fresh copy of the tree
  //
//   Tree* 
//   Tree::copy() const
//   {
//     Tree* T = new Tree(*this);   //DANGER DANGER!! This will never be deleted by this class!!! Preferably do not use this function. 
//     // Why is it still here? /lottab
//     return T;
//   }


  //----------------------------------------------------------------------
  //
  // Accessors
  //
  //----------------------------------------------------------------------

  // Total number of nodes in tree
  //----------------------------------------------------------------------
  unsigned 
  Tree::getNumberOfNodes() const
  {
    return noOfNodes;
  }

  // Total number of leaves in tree
  //----------------------------------------------------------------------
  unsigned 
  Tree::getNumberOfLeaves() const
  {
    return noOfLeaves;
  }


  // Height. Empty tree has height 0, and the root-only tree has height 1.
  //----------------------------------------------------------------------
  unsigned
  Tree::getHeight() const
  {
    return getHeight(rootNode);
  }

  unsigned Tree::getHeight(Node* v) const
  {
    if (v == NULL) return 0;
    else return 1 + max(getHeight(v->getLeftChild()),
			getHeight(v->getRightChild()));
  }

  // Access rootNode
  //----------------------------------------------------------------------
  Node* 
  Tree::getRootNode() const
  {
    return rootNode;
  } 

  // Access Node from number
  //----------------------------------------------------------------------
  Node* 
  Tree::getNode(int no)
  {
    return all_nodes[no];
  }

  Node* 
  Tree::getNode(int no) const
  {
    return all_nodes[no];
  }

  // Accessing nodes from a name
  //----------------------------------------------------------------------
  Node*
  Tree::findNode(const string& name)
  {
    map<string, Node*>::iterator iter;
    iter = name2node.find(name);

    //  if (iter != name2node.end()) // Why does this one not work??? IT SHOULD WHAT HAPPENS WHEN YOU USE IT? /bens
    if (iter->second != NULL)	// Workaround. Bad form according to STL.
      {
	return iter->second;
      }
    else
      {
	throw AnError("Leaf name not found", name, 1); //THIS NEEDS TO BE FIXED!
      }
  }
  // Accessing leaves from a name
   //----------------------------------------------------------------------
  Node*
  Tree::findLeaf(const string& name)
  {
    Node* ret = findNode(name);
    if(ret->isLeaf())
      {
	return ret;
      }
    else
      {
	//!\todo{Should we really throw AnError here?}
	throw AnError("Node that Leaf name maps to is not a leaf", name, 1); 
      }
  }

  // returns the Name of the tree
  string
  Tree::getName() const
  {
    return name;
  }

  // Sets the name of the tree
  void
  Tree::setName(string s)
  {
    name = s;
  }


  // MRCA gets most recent common ancestor of two speciesNodes
  //----------------------------------------------------------------------
  Node* 
  Tree::mostRecentCommonAncestor(Node* a, Node* b) const
  {
    assert(a != NULL);
    assert(b != NULL);

    while (a != b)
      {
	if (b->dominates(a))
	  {
	    a = a->getParent();
	  }
	else 
	  {
	    b = b->getParent();
	  }
      }
    return a;
  }


  // Total time of tree
  //----------------------------------------------------------------------
  Real
  Tree::rootToLeafTime()
  {
    Node *v = getRootNode();
    if (!v)   //assert?
      {
	throw AnError("rootToLeafTime: No root node! Not good...", 1);
      }

    return v->getNodeTime();

  }

  // Used by primetv 
  //!\todo{Document better?}
  //----------------------------------------------------------------------
  Real 
  Tree::imbalance()
  {
    Node *r = getRootNode();
    assert (r != NULL);
    return imbalance(r);
  }

  Real
  Tree::imbalance(Node *v)
  {
    if (v->isLeaf()) 
      {
	return 0;
      } 
    else
      {
	Node *l = v->getLeftChild();
	Node *r = v->getRightChild();
	Real my_imbalance = fabs(l->getNodeTime() + l->getTime() - 
				 r->getNodeTime()-r->getTime());
	Real l_imbalance = imbalance(l);
	Real r_imbalance = imbalance(r);
#define MAX(A, B) ((A>B) ? A : B)
	return MAX(my_imbalance, MAX(l_imbalance, r_imbalance));
      }
  }

  // checking which node, if any, is perturbed
  //----------------------------------------------------------------------
  Node*
  Tree::perturbedNode() const
  {
    return perturbed_node;
  }
  
  // checking which node, if any, is perturbed
  //----------------------------------------------------------------------
  bool
  Tree::perturbedTree() const
  {
    return perturbed_tree;
  }
  
  // Check that all nodes has sane identity numbers
  // This is used when reading user-defined trees
  //----------------------------------------------------------------------
  bool 
  Tree::IDnumbersAreSane(Node& n)
  {
    bool ret = n.getNumber() < getNumberOfNodes();
    if(n.isLeaf() == false)
      {
	ret = ret && IDnumbersAreSane(*n.getLeftChild()) &&
	  IDnumbersAreSane(*n.getRightChild());
      }
    return ret;
  }


  //----------------------------------------------------------------------
  //
  // Manipulators
  //
  //----------------------------------------------------------------------

  // delete and remove all nodes from tree
  //----------------------------------------------------------------------
  void
  Tree::clearTree()
  {
    if(rootNode)
      {
	rootNode->deleteSubtree();    
	delete rootNode;
	rootNode = 0;
	noOfNodes = noOfLeaves = 0;
	name2node.clear();
	all_nodes = std::vector<Node*>(DEF_NODE_VEC_SIZE, NULL);
      }
  }
  
  // Set the rootNode
  //----------------------------------------------------------------------
  void
  Tree::setRootNode(Node *v)
  {
    assert(v!=NULL);
    assert(v->getNumber()<all_nodes.size());

    // perturbedNode has to be initialized with an exisiting somewhere 
    // early so that like is initialized,but no nodes exist at time of 
    // construction.
    // trying initialization here for time being, alternative could be 
    // in addNode. (This is ugly - does anyone has suggestions) / bens
    perturbed_node = v; 

    rootNode = v;
  }

  // The main tool for constructing the tree
  //----------------------------------------------------------------------
  Node *
  Tree::addNode(Node *leftChild, 
		Node *rightChild, 
		unsigned node_id,
		const Real& time,
		string name)
  {
      assert(leftChild==NULL || leftChild->getNumber()<all_nodes.size());
      assert(rightChild==NULL || rightChild->getNumber()<all_nodes.size());
      
      
    noOfNodes++;
    if (leftChild == NULL && rightChild == NULL)
      {
	noOfLeaves++;
      }

    Node *v = new Node(node_id, time, name);
    v->setChildren(leftChild, rightChild);
    if (all_nodes.size() <= node_id)
      {
	all_nodes.resize(2 * all_nodes.size(), NULL);
      }
    else if (all_nodes[node_id] != NULL)
      {
	std::ostringstream id_str;
	id_str << node_id;
	throw AnError("There seems to be two nodes with the same id!", 
		      id_str.str(), 1);
      }

    all_nodes[node_id] = v;

    name2node.insert(pair<string, Node*>(name, v));
    string tmp = v->getName();
    return v;
  }

  //The main tool for constructing the tree, overloading for trees
  //without any branch times
  //----------------------------------------------------------------------
  Node *
  Tree::addNode(Node *leftChild, 
		Node *rightChild, 
		string name)
  {
    return addNode(leftChild, rightChild, getNumberOfNodes(), Real(0), name);
  }
  
  // Convenience function that change all Nodetimes to fit current
  // edge times. Useful if edge times has been set in arbitrary order
  //----------------------------------------------------------------------
   void
   Tree::updateAllNodeTimes()
  {
    return updateAllNodeTimes(getRootNode());
  }

  // Convenience function that change all edge times to fit current
  // node times. Useful if node times has been set in arbitrary order
  //----------------------------------------------------------------------
   void
   Tree::updateAllEdgeTimes()
  {
    return updateAllEdgeTimes(getRootNode());
  }


  // Indicating which, if any, node has been perturbed
  //---------------------------------------------------------------------
  void 
  Tree::perturbedNode(Node* n) const
  {
    perturbed_node = n;
  }

  // Indicating if the whole tree has been altered
  // Note that this also sets perturbed node
  //---------------------------------------------------------------------
  void 
  Tree::perturbedTree(bool value) const
  {
    perturbed_tree = value;
    if(value)
      {
	perturbed_node = rootNode;
      }
    else
      {
	perturbed_node = 0;
      }
  }

  //---------------------------------------------------------------------
  // I/O
  //---------------------------------------------------------------------
  std::ostream& 
  operator<<(std::ostream &o, 
	     const Tree& T)
  {
    return o << T.print();
  }

  std::string
  Tree::print(bool useET, bool useNT, bool useBL) const
  {
    ostringstream oss;
    string namestr = getName();
    if (namestr.length() > 0) 
      {
	oss << "Tree " << getName() << ":\n";
      }
    else 
      {
	oss << "Tree:\n";
      }
    oss << subtree4os(getRootNode(), 0, useET, useNT, useBL);
    return oss.str();
  }

  std::string
  Tree::print() const
  {
    return print(true, true, false);
  }

  //----------------------------------------------------------------------
  //
  // Internal utilities
  //
  //----------------------------------------------------------------------

  // Recursively copy all nodes in a tree. And keep track of names etc while
  // you are at it!
  //----------------------------------------------------------------------
  Node *
  Tree::copyAllNodes(const Node *v)
  {
    assert(v != NULL);
    Node *u = new Node(*v);
    
    assert(u->getNumber()<all_nodes.size());
    all_nodes[u->getNumber()] = u;

    if (v->isLeaf())
      {
	name2node[u->getName()] = u;
	return u;
      }
    else
      {
	Node *l = copyAllNodes(v->getLeftChild());
	Node *r = copyAllNodes(v->getRightChild());
	u->setChildren(l, r);	// Notice that setChildren changes (or corrects) porder here!
	return u;
      }
  }

  // recursive helper function for updateAllNodes()
  //----------------------------------------------------------------------
  void
  Tree::updateAllNodeTimes(Node* n)
  {
    if(n->isLeaf() == false)
      {
	updateAllNodeTimes(n->getLeftChild());
	updateAllNodeTimes(n->getRightChild());
      }
    if(n->updateNodeTime()== false)
      {
	ostringstream oss;
	oss << "Tree::UpdateAllNodeTimes:: "
	    << "updateNodeTime failed for node "
	    << n->getNumber()
	    << "\n";
	throw AnError(oss.str());
      }
    return;	      
  }

  // recursive helper function for updateAllEdgeTimes()
  //----------------------------------------------------------------------
  void
  Tree::updateAllEdgeTimes(Node* n)
  {
    if(n->isRoot() == false && n->updateTime()== false)
      {
	ostringstream oss;
	oss << "Tree::UpdateAllEdgeTimes:: "
	    << "updateTime failed for node "
	    << n->getNumber()
	    << "\n";
	throw AnError(oss.str());
      }
    if(n->isLeaf() == false)
      {
	updateAllEdgeTimes(n->getLeftChild());
	updateAllEdgeTimes(n->getRightChild());
      }
    return;	      
  }

  string
  Tree::subtree4os(Node *v, int indent, bool useET, bool useNT, bool useBL) const
  {
    ostringstream oss;
    if (v) 
      {
	oss << subtree4os(v->getRightChild(), indent + 5, useET, useNT, useBL)
	    << string(indent, ' ');
	if (!v->getName().empty()) 
	  {
	    oss << "--- "
		<< v->getNumber()
		<< ", "
		<< v->getName();
	  }
	else 
	  {
	    oss << "--- "
		<< v->getNumber();
	  }
	
	if(useET)
	  {
	    oss << ",   ET: "
		<< v->getTime();
	  } 
	if(useNT)
	  {
	    oss << ",   NT: "
		<< v->getNodeTime();
	  }
	if(useBL)
	  {
	    oss << ",   BL :"
		<< v->getLength();
	  }
	oss << "\n"
	    << subtree4os(v->getLeftChild(), indent + 5, useET, useNT, useBL);
      }
    return oss.str();
  }
  
  string
  Tree::subtree4os(Node *v, int indent) const
  {
    return subtree4os(v, indent, true, true, false);
  }

  
  
  const std::string& 
  Tree::calcHash() const
  {
    if(hash.empty())
      {
	throw AnError("Tree::calcHash : Notice that I have changed the hash, "
		      "please verify it does what you want!\n", 1);
	hash = TreeIO::writeGuestTree(*this);
	//             hash = TreeIO::newickString((const_cast<Tree*>(this))->getRootNode(),true);
      }
    return hash;
  }
  
  //==================================================================
  //
  // DEPRECATED
  //
  //==================================================================

  //public
  //----------------------------------------------------------------------
  //
  // Debugging
  //
  //----------------------------------------------------------------------
  void
  Tree::debug_print() const
  {
     throw AnError("Tree::printTree is deprecated. Please update your code"
		  "to use Tree::print instead", 1);
    print_tree(getRootNode(), 0);
    //could now in principle be replaced by 
    //cout << tree4os(getRootNode(), 0);
    // but now gives some extra info
  }  

  void
  Tree::print_indent(int indent) const
  {
     throw AnError("Tree::printTree is deprecated. Please update your code"
		  "to use Tree::print instead", 1);
    int i;
    for (i=0; i<indent; i++) {
      cout << ' ';
    }
  }

  void
  Tree::print_tree(Node *v, int indent) const
  {
     throw AnError("Tree::printTree is deprecated. Please update your code"
		  "to use Tree::print instead", 1);
   //#ifndef NDEBUG
    if (v) 
      {
	print_tree(v->getRightChild(), indent + 5);
	print_indent(indent);
	if (!v->getName().empty()) 
	  {
	    cout << "--- "
		 << v->getNumber()
		 << ", "
		 << v->getName() 
		 << ",   NT: "
		 << v->getNodeTime()
		 << ",   T: "
		 << v->getTime()
		 << ",   BL :"
		 << v->getLength()
		 << "\n";
	      } 
	else 
	  {
	    cout << "--- "
		 << v->getNumber()
		 << ",   NT: "
		 << v->getNodeTime()
		 << ",   T: "
		 << v->getTime()
		 << ",   BL:"
		 << v->getLength()
		 << "\n";
	  }
	print_tree(v->getLeftChild(), indent + 5);
      }
    //#endif
  }

  void
  Tree::reRoot(Node* v)
  {
    throw AnError("Tree::reRoot is deprecated. Please update your code"
		  "to use BranchSwapping::reRoot instead", 1);

      assert(v!=NULL);
      assert(v->isRoot() || v->getParent()!=NULL);
      
      if (v->isRoot() || v->getParent()->isRoot())
          return;

    // We will now let v's parent's parent act as a new root.
    // Execute rotations until that is the case.
      //
      Node *parent = v->getParent();
      rotateUp(parent, v);  
      setRootNode(parent);
  }
  
  /*** Rotation *****************************************************

  Here is the basic move.

  .              .
  / \            / \
  /   \          /   \
  /   /3\        /1\   \
  /   /___\      /___\   \
  / \         to         / \
  /   \                  /   \
  /     \                /     \
  /1\   /2\              /2\   /3\
  /___\ /___\            /___\ /___\ 

  */
  void
  Tree::rotateUp(Node* v, Node *v_child)
  {
    throw AnError("Tree::rotateUp is deprecated. Please update your code"
		  "to use BranchSwapping::rotate instead", 1);
      assert(v != NULL);
      assert(v_child != NULL);
      assert(v->getParent() != NULL);

      Node *v_parent     = v->getParent();

      if (v_parent->isRoot() == false)
      {
          // Rotate nodes above our current position,
          // then rotate here. (Could probably write this more neatly!)
          rotateUp(v_parent, v);
      }

      Node *v_otherChild = v_child->getSibling();
      Node *v_sibling    = v->getSibling();
      //
    // Base case: Go from ((T1, T2), T3) to (T1, (T2, T3))
      //
      v_parent->setChildren(v_otherChild, v_sibling);
  
      //
    // Hang (T2, T3) off from the new root.
      //
      v->setChildren(v_child, v_parent);
      v->setParent(NULL);
  }  
  
}// end namespace beep
