# Supplementary material for: primetv: a viewer for reconciled trees
Source: BMC Bioinformatics. 2007 May 7;8:148. doi: 10.1186/1471-2105-8-148 (PMC1891116; doi:10.1186/1471-2105-8-148)
Supplement: Additional File 1 — Relase 1.5.3 of primetv. The source code distribution of primetv. [file 1471-2105-8-148-S1.gz › primetv_v1.5.3/Tree.hh]

#ifndef Tree_h
#define Tree_h

#include <map>
#include <string>
#include <vector>

#include "Beep.hh"
#include "Node.hh"


//! This is how much space we allocate for nodes in the vector all_nodes.
//! Don't worry, if you add more nodes, the vector is resized.
//!
//! Do we need to initialize the size of all_nodes at all? (not that it
//! matters much, I guess) /bens
//! \todo{Check if we can move this definition inside namespace beep}
//----------------------------------------------------------------------
const unsigned DEF_NODE_VEC_SIZE = 100;

namespace beep 
{
  //----------------------------------------------------------------------
  //
  // class Tree:
  //! Tree is a directed binary graph of Nodes, rooted at rootNode. 
  //
  //----------------------------------------------------------------------
  class Tree
  {
  public:
    //----------------------------------------------------------------------
    //
    // Constructors and Destructors
    //
    //----------------------------------------------------------------------
    Tree();
    Tree(const Tree &T);
    virtual ~Tree();

    //! Named constructor that creates a single node tree. This is used for
    //! those cases when there is no host tree (e.g., when the guest tree
    //! is a species tree)
    //----------------------------------------------------------------------
    static Tree EmptyTree(const Real& RootTime = 1.0);

    //! Assignment
    //----------------------------------------------------------------------
    Tree& operator=(const Tree& T);

//     // Make a fresh copy of the tree
//     //----------------------------------------------------------------------
//     Tree* copy() const;


    //----------------------------------------------------------------------
    //
    // Accessors
    //
    //----------------------------------------------------------------------

    //! Total number of nodes in tree
    //----------------------------------------------------------------------
    unsigned getNumberOfNodes() const;

    //! Total number of leaves in tree
    //----------------------------------------------------------------------
    unsigned getNumberOfLeaves() const;

    //! Height. i.e., length of longest path from root to a leaf.
    //! Empty tree has height 0, and the root-only tree has height 1.
    //----------------------------------------------------------------------
    unsigned getHeight() const;

    //! Access rootNode
    //----------------------------------------------------------------------
    Node * getRootNode() const;

    //! \name
    //! Access Node from number
    //@{
    //----------------------------------------------------------------------
    Node* getNode(int nodeNumber);
    Node* getNode(int nodeNumber) const;
    //@}

    //! \name
    //! Accessing nodes from a name
    //----------------------------------------------------------------------
    //@{
    Node* findLeaf(const std::string& name);
    Node* findNode(const std::string& name);
    //@}

    //! Accessing name of tree
    //----------------------------------------------------------------------
    std::string getName() const;

    //! MRCA gets most recent common ancestor of two Nodes
    //----------------------------------------------------------------------
    Node* mostRecentCommonAncestor(Node* a, Node* b) const;

    //! The total time of the tree
    //----------------------------------------------------------------------
    Real rootToLeafTime();

    //! Let the imbalance of a node be the difference in node time for the 
    //! subtrees. The imbalance of the tree is the largest imbalance found.
    //----------------------------------------------------------------------
    Real imbalance();

    //! \name Recording perturbations
    //! Checking which node, if any, or the whole tree is perturbed
    //----------------------------------------------------------------------
    //@{
    Node* perturbedNode() const;
    bool perturbedTree() const;
    //@}

    //! Check that all nodes in T_n has sane identity numbers
    //! This is used when reading user-defined trees
    //----------------------------------------------------------------------
    bool IDnumbersAreSane(Node& n);

    //----------------------------------------------------------------------
    //
    // Manipulators
    //
    //----------------------------------------------------------------------
  
    //! delete and remove all nodes from tree
    //----------------------------------------------------------------------
    void clearTree();

    //! Set the rootNode
    //----------------------------------------------------------------------
    void setRootNode(Node *r);
    
    //! Set the name of the tree
    //----------------------------------------------------------------------
    void setName(std::string s);
    

    //! \name Adding nodes to the tree. 
    //! . Nodes get their numbers from the order they were added!
    //! . Set children to NULL if necessary.
    //! . The name is used for leaves 
    //! . <time> is the time associated with the edge above, i.e. time from
    //!   parent to child node. addNode will also update the node time (time 
    //!   from root) and warn when there is an inconsistency.
    //! . id is a unique identifer for the node.
    //! \todo{It is a little inconsistent that just a few attributes, id,
    //!  time and name, can be set by addNode. All or none? hust a thought 
    //! /bens}
    //----------------------------------------------------------------------
    //@{
    Node* addNode(Node *leftChild, 
		  Node *rightChild,
		  unsigned id,
		  const Real& time,
		  std::string name = ""); 
  
    Node* addNode(Node *leftChild, 
		  Node *rightChild, 
		  std::string name = ""); 
    //@}

    //! Convenience function that change all Nodetimes to fit current
    //! edge times. Useful if edge times has been set in arbitrary order
    //----------------------------------------------------------------------
    void updateAllNodeTimes();

    //! Convenience function that change all Nodetimes to fit current
    //! edge times. Useful if edge times has been set in arbitrary order
    //----------------------------------------------------------------------
    void updateAllEdgeTimes();


    //! \name
    //! Indicating which, if any, node or if whole tree has been perturbed
    //---------------------------------------------------------------------
    //@{
    void perturbedNode(Node* n) const;
    //! Notice that this also affects perturbedNode()
    void perturbedTree(bool value) const; 
    //@}

    //---------------------------------------------------------------------
    // \name I/O
    //---------------------------------------------------------------------
    //@{
    friend std::ostream& operator<<(std::ostream &o, 
				    const Tree& T);
    std::string print(bool useET, bool useNT, bool useBL) const;
    std::string print() const ;
    //@}

    //! \todo{If this is to remain, please document it.
    //!  Currently it is not used /bens}
    const std::string& calcHash() const;


    //----------------------------------------------------------------------
    //
    // Internal utilities
    //
    //----------------------------------------------------------------------

    //! Recursively copy all nodes in a tree. And keep track of names etc while
    //! you are at it!
    //----------------------------------------------------------------------
    Node* copyAllNodes(const Node* v);

    //! Let the imbalance of a node be the difference in node time for the 
    //! subtrees.
    //----------------------------------------------------------------------
    Real imbalance(Node *v);

    //! Recursive helper function for updateAllNodeTimes
    //----------------------------------------------------------------------
    void updateAllNodeTimes(Node* n);

    //! Recursive helper function for updateAllEdgeTimes
    //----------------------------------------------------------------------
    void updateAllEdgeTimes(Node* n);

    //! Height. i.e., length of longest path from v to a leaf of T_v.
    //----------------------------------------------------------------------
    unsigned getHeight(Node* v) const;

    //---------------------------------------------------------------------
    //! \name
    //! Helper function for I/O
    //---------------------------------------------------------------------
    //@{
    std::string subtree4os(Node *v, int indent, bool useET, 
		    bool useNT, bool useBL) const;
    std::string subtree4os(Node* v, int indent) const;
    //@}

  private:
    //======================================================================
    //
    // Attributes
    //
    unsigned noOfNodes;		            //!< number of Nodes
    unsigned noOfLeaves;	            //!< number of Leaves
    Node * rootNode;                        //!< the root Node
    std::map<std::string, Node*> name2node; //!< Map leaf names to leaf nodes
    std::vector<Node*> all_nodes;           //!< Random access to nodes based on ID

    mutable std::string hash;               //!< String used as hash (only calculated once)
    std::string name;		            //!< Descriptive name for use in output.

    //! \name
    //! perturbed_node and perturbed_tree is used in MCMC. 
    //! An MCMCModel perturbing a node in 
    //! the tree flags this by setting unperturbed in suggestState() and 
    //! unsetting it in discard/commitState(). Any Probabilitymodel
    //! depending on Tree can then check whether Tree is unchanged 
    //! (unpertubed=0) or which node has been perturbed.
    //! This is currently not utilized anywhere. If any ProbabilityModel
    //! is allowed to use it, then there might be a problem with resetting 
    //! perturbed_node - which ProbabilityModel should be responsible for
    //! doing this? Maybe we should reserve this for SubstitutionMCMC, which
    //! is the one that really takes time
    //@{
    mutable Node* perturbed_node;
    mutable bool perturbed_tree;
    //@}

    //----------------------------------------------------------------------
    //
    // Debugging
    //
    //----------------------------------------------------------------------
    //! \name Deprecated
    //@{

  public:
    void debug_print() const;		// Write tree description to cerr.
    
    //!" reRoot tree at node v
    //! This should probably preferably be done by class BranchSwapping
    //----------------------------------------------------------------------
    void reRoot(Node* v);
    
  protected:
    void print_indent(int indent) const ;
    
  protected:
    void print_tree(Node *v, int indent) const;

    void rotateUp(Node* v, Node *v_child);
    //@}
  };

}// end namespace beep


#endif
