# Supplementary material for: primetv: a viewer for reconciled trees
Source: BMC Bioinformatics. 2007 May 7;8:148. doi: 10.1186/1471-2105-8-148 (PMC1891116; doi:10.1186/1471-2105-8-148)
Supplement: Additional File 1 — Relase 1.5.3 of primetv. The source code distribution of primetv. [file 1471-2105-8-148-S1.gz › primetv_v1.5.3/TreeIO.cc]

#include "Beep.hh"
#include "Node.hh"
#include "TreeIO.hh"
#include "Tree.hh"
#include "AnError.hh"
#include "NHXannotation.h"
#include "NHXnode.h"		// C code actually!
#include "NHXtree.h"

#include <cassert>		// For early bug detection

#include <iostream>
#include <fstream>
#include <sstream>
#include <string>
#include <map>
#include <vector>

namespace beep
{
  using namespace std;

  //--------------------------------------------------------------------
  //
  // Constructors
  // 
  //--------------------------------------------------------------------

  // Only create TreeIO objects through *named constructors* (see C++ FAQ 
  // lite). Actual constructor is protected, and does actually not do 
  // anything!
  TreeIO::TreeIO(enum TreeSource source, const string s)
    : source(source),
      s(s)
  {
  }

  // Update: Since I sometimes want to output trees without reading 
  // anything, I will now allow instantiating the empty object.
  //--------------------------------------------------------------------
  TreeIO::TreeIO()
    : source(notInitialized),
      s("")
  {
  }

  TreeIO::~TreeIO()
  {
  }

  TreeIO&
  TreeIO::operator=(const TreeIO &io)
  {
    if (this != &io)
      {
	s = io.s;
	source = io.source;
      }
    return *this;
  }

  // Named constructors! 
  // Usage: 
  //   TreeIO io = fromFile("Nisse");
  //--------------------------------------------------------------------
  TreeIO
  TreeIO::fromFile(const string &f)
  {
    return TreeIO(readFromFile, f);
  }


  TreeIO
  TreeIO::fromString(const string &s)
  {
    return TreeIO(readFromString, s);
  }


  // Change source using these utilities:
  //--------------------------------------------------------------------
  void
  TreeIO::setSourceFile(const std::string &filename)
  {
    source = readFromFile;
    s = filename;
  }

  void
  TreeIO::setSourceString(const std::string &str)
  {
    source = readFromString;
    s = str;
  }


  //----------------------------------------------------------------------
  //
  // Interface
  //
  //----------------------------------------------------------------------
 
  //----------------------------------------------------------------------
  // Reading trees:
  //----------------------------------------------------------------------

  // Basic function for reading trees in BEEP format
  //----------------------------------------------------------------------
  Tree
  TreeIO::readBeepTree(bool useET,
		       bool useNT,
		       bool useBL,
		       bool NWIsET,
		       vector<SetOfNodes> *AC, 
		       StrStrMap *gs)
  {
    Tree T;

    // Parse tree from its source, into temporary datastructure
    struct NHXtree *Tree = readTree();
    if (Tree == NULL) 
      {
	throw AnError("The input tree was empty!");
      }

    // Convert it into our preferred C++ data structure
    Node *r = TreeIO::extendBeepTree(T, Tree->root, useET, useNT,
				     useBL, NWIsET, AC, gs);
    if (r == NULL) 
      {
	throw AnError("The input tree was empty!");
      }

    // Trees are allowed to have a name annotation at the root.
    // So a name attribute at the root node is taken as the name
    // attribute of the tree. Other name attributes are at this 
    // point ignored.
    if (struct NHXannotation *a = find_annotation(Tree->root, "NAME"))
      {
	string str = a->arg.str;
	T.setName(str);
      }

    // Loose temp structure and hand the root in a good place.
    delete_trees(Tree);
    T.setRootNode(r);
    if(T.IDnumbersAreSane(*r) == false)
      {
	throw AnError("TreeIO::ReadBeepTree\nThere are higher ID-numbers "
		      "than there are nodes in tree");
      }
    return T;
  }
 
  // Convenience front to readBeepTree(...)
  // Reads 'NW tags' as edge times and nothing more
  //----------------------------------------------------------------------
  Tree
  TreeIO::readHostTree()
  {
    bool hasNW, hasET, hasNT, hasBL, hasAC;
    checkTagsForTree(hasNW, hasET, hasNT, hasBL, hasAC);
    if((hasNW || hasET || hasNT) == false)
      {
	cerr << "Host tree lacks time information  for some of it nodes\n";
	exit(1);
      }
    hasNW = hasNW && !(hasNT || hasET);// if hasET or hasNT then discard NW
    hasNT = hasNT && !hasET;           // if hasET then discard NT
    hasET = hasET || hasNW;            // read edgeTimes either from ET or NW
    return readBeepTree(hasET, hasNT, false, hasNW, 0, 0);
//     return readBeepTree(true, false, false, true, 0, 0);
  }

  // Convenience front to readBeepTree(...)
  // Reads 'NW tags' as edge lengths, does not read any times, 
  // Reads antichains info and gene species maps
  //----------------------------------------------------------------------
  Tree
  TreeIO::readGuestTree(vector<SetOfNodes>* AC, StrStrMap* gs)
  {
    return readBeepTree(false, false, false, false, AC, gs);
  }

  // Convenience front to readGeneTree(...)
  // Reads 'NW tags' as edge lengths, does not read any times, 
  // Doese not read antichains info and gene species maps
  //----------------------------------------------------------------------
  Tree
  TreeIO::readGuestTree()
  {
    return readGuestTree(0,0);
  }

  // Convenience front to readBeepTree(...)
  // Reads a plain newick tree with branch lengths
  //----------------------------------------------------------------------
  Tree
  TreeIO::readNewickTree()
  {
    return readBeepTree(false, false, true, false, 0,0);
  }

  vector<Tree>
  TreeIO::readAllBeepTrees(bool useET, 
			   bool useNT,
			   bool useBL, 
			   bool NWIsET, 
			   std::vector<SetOfNodes> *AC, 
			   StrStrMap *gs)
  {
    vector<Tree> GV;	       
    struct NHXtree* T = readTree();
    struct NHXtree* Ti = T;

    if (T == 0)
      { 
	throw AnError("The input gene tree was empty!");
      }

    int i=0;
    while (Ti) 
      {
	Tree G;
	
	Node* r;
	r = TreeIO::extendBeepTree(G, Ti->root, useET, useNT, 
				   useBL, NWIsET, AC, gs);

	if (struct NHXannotation *a = find_annotation(Ti->root, "NAME"))
	  {
	    string s(a->arg.str);
	    G.setName(s);
	  }
	else
	  {
	    ostringstream oss;
	    oss << "G" << i;
	    G.setName(oss.str());
	  }

	G.setRootNode(r);
	if(G.IDnumbersAreSane(*r) == false)
	  {
	    throw AnError("TreeIO::ReadBeepTree\nThere are higher ID-numbers "
			  "than there are nodes in tree");
	  }
	GV.push_back(G);
	Ti = Ti->next;
	i++;
      }

    delete_trees(T);
    return GV;

  }

  // Convenience front to readAllBeepTrees(...)
  // Reads 'NW tags' as edge times and nothing more
  //----------------------------------------------------------------------
  vector<Tree>
  TreeIO::readAllHostTrees()
  {
    return readAllBeepTrees(true, false, false, true, 0, 0);
  }

  // Convenience front to readAllBeepTrees(...)
  // Reads 'NW tags' as edge lengths, does not read any times, 
  // Reads antichains info and gene species maps
  //----------------------------------------------------------------------
  vector<Tree>
  TreeIO::readAllGuestTrees(vector<SetOfNodes>* AC, StrStrMap* gs)
  {
    return readAllBeepTrees(false, false, false, false, AC, gs);
  }

  // Convenience front to readAllGeneTrees(...)
  // Reads 'NW tags' as edge lengths, does not read any times, 
  // Doese not read antichains info and gene species maps
  //----------------------------------------------------------------------
  vector<Tree>
  TreeIO::readAllGuestTrees()
  {
    return readAllGuestTrees(0,0);
  }

  // Convenience front to readAllBeepTrees(...)
  // Reads a plain newick tree with branch lengths
  //----------------------------------------------------------------------
  vector<Tree>
  TreeIO::readAllNewickTrees()
  {
    return readAllBeepTrees(false, false, true, false, 0,0);
  }

  //----------------------------------------------------------------------
  // Writing trees
  //----------------------------------------------------------------------

  // Basic function for writing tree T in newick format, useXX indicate what 
  // tags should be included in BEEP markup. If gamma != NULL then AC markup 
  // will also be included.
  // Precondition: (useET && useNT) == false
  //----------------------------------------------------------------------
  string 
  TreeIO::writeBeepTree(const Tree& T, 
			bool useID,
			bool useET,
			bool useNT,
			bool useBL,
			bool NWIsET,
			const GammaMap* gamma)
  {
    string least = "";
    return recursivelyWriteBeepTree(*T.getRootNode(), least, useID, useET, 
				    useNT, useBL, NWIsET, gamma);
  }

  // convenience front function for writeBeeTree(...) 
  // writes tree T with edge times
  //----------------------------------------------------------------------
  string 
  TreeIO::writeHostTree(const Tree& S)
  {
    return writeBeepTree(S, true, true, false, false, true, 0);
  }
    
  // convenience front function for writeBeepTree(...) 
  // writes tree G without any times, but with gamma/AC info
  //----------------------------------------------------------------------
  string 
  TreeIO::writeGuestTree(const Tree& G, const GammaMap* gamma)
  {
    return writeBeepTree(G, true, false, false, false, false, gamma);
  }
    
  // convenience front function for writeGeneTree(...) 
  // writes tree G without AC info
  //----------------------------------------------------------------------
  string 
  TreeIO::writeGuestTree(const Tree& G)
  {
    return writeBeepTree(G, true, false, false, false, false, 0);
  }
    
  // convenience front function for writeBeepTree(...) 
  // writes plain newick tree T with branch lengths
  //----------------------------------------------------------------------
  string 
  TreeIO::writeNewickTree(const Tree& G)
  {
    return writeBeepTree(G, false, false, false, true, false, 0);
  }
    

  // We want to be able to write trees understandable by ATV (see Zmasek-Eddy)
  //----------------------------------------------------------------------
  string 
  TreeIO::ATVNewickString(Tree &T, GammaMap &gamma)
  {
    return ATVNewickString(*T.getRootNode(), gamma);
  }

  string
  TreeIO::ATVNewickString(Node &u, GammaMap &gamma)
  {
    if (u.isLeaf() == true)
      {
	string leafname(u.getName());
	Node *species = gamma.getLowestGammaPath(u);
	if (species == NULL)
	  {
	    return leafname;
	  }
	else 
	  {
	    return leafname + "[&&NHX:S=" + species->getName() + "]";
	  }
      }
    else
      {
	// First get the strings for subtrees
	string s;
	s.reserve(1024);  // Avoid too many internal resize (expensive)
	s = "(" 
	  + ATVNewickString(*u.getLeftChild(), gamma)
	  + ","
	  + ATVNewickString(*u.getRightChild(), gamma)
	  + ")[&&NHX";

	// Now add some markup for current node. Speciation or not?
	string ext;
	if (gamma.isSpeciation(u)) {
	  ext.append(":D=N");
	} else {
	  ext.append(":D=Y");
	}
      
	return s + ext + "]";
      }
  }


  //----------------------------------------------------------------------
  // Read associations
  //----------------------------------------------------------------------

  // Collect info for newickString
  // Compute markup for the anti-chains on node u
  //----------------------------------------------------------------------
  string
  TreeIO::getAntiChainMarkup(Node &u, const GammaMap &gamma)
  {
    string ac = "";

    if (gamma.numberOfGammaPaths(u) > 0)
      {
	Node *lower = gamma.getLowestGammaPath(u);
	Node *higher = gamma.getHighestGammaPath(u);

	do {
	  char buf[5];
	  if (snprintf(buf, 4, "%d", lower->getNumber()) == -1) 
	    {
	      throw AnError("Too many anti-chains (more than 9999!) "
			    "or possibly a programming error.");
	    }
	  if (lower == higher)
	    {
	      ac.append(buf);	// Last element
	    }
	  else 
	    {
	      ac.append(buf);
	      ac.append(" ");
	    }
	  lower = lower->getParent();
	} 
	while (lower && higher->dominates(lower)); 
	ac = " AC=(" + ac + ")";
      }
    return ac;
  }

  // Map leaves in the gene tree to leaves in the species tree
  // This is a bit incongruent with the rest of the code and should 
  // probably get its own class! /arve
  // Expected line format: 
  // <whitespace>? <gene name> <whitespace> <species name> <whitespace>?
  // Line length is at most 1024 chars.
  //--------------------------------------------------------------------
  StrStrMap
  TreeIO::readGeneSpeciesInfo(const string &filename)
  {
    ifstream is(filename.c_str());

    // This yields warning that line is unused TODO: remove /bens
    //     char line[LINELENGTH];
    int lineno = 1;

    StrStrMap gene2species;
    while (is.good()) 
      {
	string gene;
	string species;
	if (is >> gene)
	  {
	    if (is >> species)
	      {
		gene2species.insert(gene, species);
	      }
	    else
	      {
		ostringstream line_str;
		line_str << "(Line " << lineno << ")";
		throw AnError("The gene-to-species mapping seems to be "
			      "badly formatted. ", line_str.str());
	      }
	  }
      }

    return gene2species;
  }


  //----------------------------------------------------------------------
  // Check trees
  //----------------------------------------------------------------------
  
  // Precheck what tags are present in the read NHX-tree. Since ID,
  // Names of nodes and trees are always read - these are not checked
  //----------------------------------------------------------------------
  void 
  TreeIO::checkTagsForTree(bool& hasNW,
			   bool& hasET,
			   bool& hasNT,
			   bool& hasBL,
			   bool& hasAC)
  {
    // Reset all argmuents before starting
    hasNW = hasET = hasNT = hasBL = hasAC = true;

    // Parse tree from its source, into temporary datastructure
    struct NHXtree* Tree = readTree();
    if (Tree == 0) 
      {
	throw AnError("TreeIO::checkTagsForTree()\n"
		      "The input tree is NULL!");
      }

    if(TreeIO::recursivelyCheckTags(Tree->root, hasNW, hasET, 
				    hasNT, hasBL, hasAC) == false)
      {
	throw AnError("TreeIO::checkTagsForTree()\n"
		      "The input tree was empty!");
      }

    return;
  }
    
  //----------------------------------------------------------------------
  //
  // Implementation
  //
  //----------------------------------------------------------------------
  
  // The basic recursion function for reading node info from NHX structs
  //----------------------------------------------------------------------
  Node *
  TreeIO::extendBeepTree(Tree &S, struct NHXnode *v,
			 bool useET,
			 bool useNT,
			 bool useBL,
			 bool NWIsET,
			 vector<SetOfNodes> *AC, 
			 StrStrMap *gs)
  {
    if (v == 0) 
      {
	return 0;
      }
    else 
      {
	Node *l = extendBeepTree(S, v->left, useET, useNT, useBL, 
				 NWIsET, AC, gs);
	Node *r = extendBeepTree(S, v->right, useET, useNT, useBL, 
				 NWIsET, AC, gs);
	

	// Determine if info about edge times exists and if it should be used
	//-------------------------------------------------------------------
	Real edge_time = 0;       
	if(useET) // Use edge time info from file
	  {
	    if(NWIsET)
	      {
		if(struct NHXannotation* a = find_annotation(v, "NW"))
		  {
		    edge_time = a->arg.t;
		  }
		else
		  {
		    throw AnError("TreeIO::extendBeepTree\n"
				  "Edge without edge time found "
				  "in tree.", 1);
		  }
	      }
	    else if(struct NHXannotation *a = find_annotation(v, "ET"))
	      {
		edge_time = a->arg.t;
	      }  
	    else
	      {
		throw AnError("TreeIO::extendBeepTree\n"
			      "Edge without edge time found in tree.", 1);
	      }
	    // Check for sanity
	    if (edge_time == 0 && !isRoot(v)) 
	      {
		throw AnError("TreeIO::extendBeepTree\n Tree contains an edge "
			      "with zero time.", 1);
	      }
	  }
	
	// Always include name , if it exists
	//-------------------------------------------------------------------
	string name = "";         // tag name
	if (v->name)          // Leaf names are always inserted into 'name'
	  {
	    name = v->name;
	  }
	else		  // Inner nodes might have a name. Go check
	  {
	    struct NHXannotation *a = find_annotation(v, "S");
	    if (a)		  // Great, we found it
	      {
		name = a->arg.str;// Pick string from union 'arg'
	      }
	  }
	
	// Create node. Always include ID if it exists!
	//-------------------------------------------------------------------
	Node *new_node;
	if (struct NHXannotation *a = find_annotation(v, "ID"))
	  {
	    new_node = S.addNode(l, r, a->arg.i, edge_time, name);
	  }
	else
	  {
	    new_node =  S.addNode(l, r, name); 
	    new_node->setTime(edge_time);
	  }

	if(useET)
	  {
	    if(!new_node->updateNodeTime())
	      {
		throw AnError("TreeIO::readSpeciesTree: "
			      "updateNodeTime() failed");
	      }
	  }

	// Check if any existing info about node time should be used
	// Note that we don't allow using both ET and NT
	//-------------------------------------------------------------------
	if(useNT)
	  {
	    // check for sanity - we only need one time measure!
	    if(useET)
	      {
		throw AnError("TreeIO::readBeepTree():"
			      "superfluous time measure, use either ET or NT, "
			      "but not both");
	      }
	    if(struct NHXannotation *a = find_annotation(v, "NT"))
	      {
		new_node->setNodeTime(a->arg.t);
		//also update children's edgeTimes
		if(!new_node->isLeaf()) 
		  {
		    if(!(new_node->getLeftChild()->updateTime() &&
			 new_node->getRightChild()->updateTime()))
		      {
			throw AnError("TreeIO::simpleExtendGeneTree(...): "
				      "updateTime() failed");
		      }
		  }
	      }
	    else
	      {
		throw AnError("Edge without node time found in tree.", 1);
	      }
	  }
	
	// Check if any existing branchLength should be used
	//-------------------------------------------------------------------
	if(useBL)
	  {
	    if(NWIsET) // use info in 'BL'
	      {  
		if(struct NHXannotation *a = find_annotation(v, "BL")) 
		  {
		    new_node->setLength(a->arg.t);
		  }
		else
		  {
		    throw AnError("BranchLength is missing");
		  }
	      }
 	    else if(struct NHXannotation *a = find_annotation(v, "NW"))  
	      {           // use info in 'NW'
		new_node->setLength(a->arg.t);
	      }
	    else
	      {
		throw AnError("TreeIO::extendBeepTree(...):\n"
			      "No branch length info found either in 'BL' or 'NW'",
			      234);
	      }
	  }
	// Or should we leave it as '0'??
	else                     // Default is a strict molecular clock
	  {
	    new_node->setLength(new_node->getTime()); 
	  }

	//Associate gene and species names
	//-------------------------------------------------------------------
	if (l == 0 && r == 0 && gs != 0) // If this is a leaf and we want to read gs
	  {
	    if (speciesName(v) != 0) 
	      {
		gs->insert(name, string(speciesName(v)));
	      }
	    else 
	      {
		//! todo{ How should I handle the situation when we 
		//! want to test if a gs info is given in the guest tree?
		//! leave gs empty, as was done before, or provide a 
		//! special test function if a gs exists /bens}
	        throw AnError("No species given for leaf!", name, 1);
	      }
	  }
	
	// get antichain (gamma) info if requested
	//-------------------------------------------------------------------
	if (AC != 0)
	  {
	    if(AC->empty()) // if elements is no allocated in AC do so!
	      {
		AC->resize(100); // Warning arbitrary default size
	      }
	    updateACInfo(v, new_node, *AC);
	  }
	return new_node;
      }
  }

  // Basic helper function for writing trees in BEEP format
  string
  TreeIO::recursivelyWriteBeepTree(Node& u, string& least,
				   bool useID,
				   bool useET,
				   bool useNT,
				   bool useBL,
				   bool NWIsET,
				   const GammaMap* gamma)
  {
    string ret;

    // Determine what should be tagged in BEEP markup
    //-------------------------------------------------------------------
    std::ostringstream tagstr;
    std::ostringstream NWstr;

    if(useID)
      {
	tagstr << " ID=" << u.getNumber();
      }

    if(useET)
      {
	if(NWIsET)
	  {
	    NWstr << std::showpoint <<":" << u.getTime();
	  }
	else
	  {
	    tagstr << " ET=" << std::showpoint << u.getTime();
	  }
      }
    
    if(useNT)
      {
	tagstr << " NT=" << u.getNodeTime();
      }

    if(useBL)
      {
	if(NWIsET)
	  {
	    tagstr << " BL=" << u.getLength();
	  }
	else
	  {
	    NWstr << ":" << u.getLength();
	  }
      }

    // Now add node in newick format and gamma/AC if requested
    // This is done differently ifor leaves and internal nodes
    //-------------------------------------------------------------------
    if (u.isLeaf())  // leaves recursion stops and 'S' is set
      {
	// add node in newick format
	ret = least = u.getName();

	// then add gamma to BEEP markup if requested
	if(gamma)
	  {
	    Node *species = gamma->getLowestGammaPath(u);
	    // check for consistency
	    if(species)
	      {
		// Add species info and AC
		tagstr << " S=" << species->getName() 
		       << getAntiChainMarkup(u, *gamma);
	      }
	    else
	      {
		ostringstream err;
		err << "Cannot write AC, since leaf " 
		    << u.getNumber() 
		    <<" lacks a species";
		throw AnError(err.str());
	      }
	  }
      }
    else   // Internal nodes needs to send recursion on and sets 'D'
      {
	// First get the strings for subtrees
	string least_left;
	string least_right;
	string left_str = recursivelyWriteBeepTree(*u.getLeftChild(), 
						   least_left, useID, useET,
						   useNT, useBL, NWIsET,
						   gamma);
	string right_str = recursivelyWriteBeepTree(*u.getRightChild(),
						   least_right, useID, useET,
						   useNT, useBL, NWIsET,
						   gamma);
	
	ret.reserve(1024);		// Avoid too many internal resize (expensive)

	// Add node in newick format
	// Always order leaves in as alphabetical order as possible
	if (least_left < least_right)
	  {
	    least = least_left;
	    ret = "(" + left_str + "," + right_str + ")";
	  }
	else
	  {
	    least = least_right;
	    ret = "(" + right_str + "," + left_str + ")";
	  }

	// then add gamma/AC to BEEP markup if requested
	if(gamma)
	  {
	    if(gamma->isSpeciation(u))
	      {
		tagstr << " D=0";
	      }
	    else
	      {
		tagstr << " D=1";
	      }
	    tagstr << getAntiChainMarkup(u, *gamma);
	  }
      }

    ret.append(NWstr.str());

    if(tagstr.str() != "")
      {
	ret.append("[&&PRIME" + tagstr.str() + "]");
      }

    return ret;
  }


  // Recursively checks what tags are given for all nodes in subtree T_v
  // Precondition: All bool argument has proper values. Assume a specific
  // bool argument, 'A' has incoming value 'a', and the value for the 
  // current subtree is 'b', then on return, A = a && b, i.e., false if 
  // either a or b is false.
  // postcondition: return true if subtree is non-empty, i.e, v != 0 
  //----------------------------------------------------------------------
  bool 
  TreeIO::recursivelyCheckTags(struct NHXnode* v,
			       bool& hasNW,
			       bool& hasET,
			       bool& hasNT,
			       bool& hasBL,
			       bool& hasAC)
  {
    if (v == 0) // i.e. if the parent was not a leaf
      {
	return false;
      }
    // Note that we don't care if lower subtrees are empty!
    recursivelyCheckTags(v->left, hasNW, hasET, hasNT, hasBL, hasAC);
    recursivelyCheckTags(v->left, hasNW, hasET, hasNT, hasBL, hasAC);
    
    checkTags(*v, hasNW, hasET, hasNT, hasBL, hasAC);

    return true;
  }
    
    
  // Checks what tags are given for node v
  // Precondition: All bool argument has proper values. Assume a specific
  // bool argument, 'A' has incoming value 'a', and the value for the 
  // current node is 'b', then on return, A = a && b.
  //----------------------------------------------------------------------
  void
  TreeIO::checkTags(struct NHXnode& v,
		    bool& hasNW,
		    bool& hasET,
		    bool& hasNT,
		    bool& hasBL,
		    bool& hasAC)
  {
    // Determine if NW is given
    //-------------------------------------------------------------------
    if(!find_annotation(&v, "NW"))
      {
	hasNW = false;
      }
    
    // Determine if ET is given
    //-------------------------------------------------------------------
    if(!find_annotation(&v, "ET"))
      {
	hasET = false;
      }
    
    // Check if NT is given
    //-------------------------------------------------------------------
    if(!find_annotation(&v, "NT"))
      {
	hasNT = false;
      }
    
    // Check if BL is given
    //-------------------------------------------------------------------
    if(!find_annotation(&v, "BL")) 
      {
	hasBL = false;
      }
    
    
    // Check if AC is given
    //-------------------------------------------------------------------
    if(!find_annotation(&v, "AC"))
      {
	hasAC = false;
      }
  }


  // Generic reading function, interfacing NHX* code
  //----------------------------------------------------------------------
  NHXtree*
  TreeIO::readTree()
  {
    if (source == readFromFile)
      {
	return read_tree(s.c_str());
      }
    else if (source == readFromString)
      {
	return read_tree_string(s.c_str());
      }
    else
      {
	PROGRAMMING_ERROR("TreeIO not properly initialized!");
	return NULL;
      }
  }


  //! \todo{add comments on what this do /bens}
  //----------------------------------------------------------------------
  void
  TreeIO::updateACInfo(struct NHXnode *v, Node *new_node, vector<SetOfNodes> &AC)
  {
    struct NHXannotation *a = find_annotation(v, "AC");
    if (a != NULL) 
      {
	struct int_list *il = a->arg.il;
	while (il) 
	  {
	    AC[il->i].insert(new_node);
	    il = il->next;
	  }
      }
  }      


  //-**********************************************************************
  //
  // Deprecated
  //
  //-**********************************************************************


  //--------------------------------------------------------------------
  // 
  // Read and return trees from file
  //
  //--------------------------------------------------------------------

  // With the correct markup (the 'S' tag, see FILE_FORMATS), 
  // readGeneTree can collect species information into gs. It is then
  // required that every leaf node has a species tag, or an AnError
  // exception will be thrown.
  //
  // Instantiate an object for AC if you want to compute a GammaMap later.
  //
  // With gs == NULL, that info has to be collected from another
  // source, perhaps using readGeneSpecieInfo below.
  //
  // This function does not read edge time tags even if present!
  //--------------------------------------------------------------------
  Tree
  TreeIO::readGeneTree(vector<SetOfNodes> *AC_info, StrStrMap *gs)
  {
    throw AnError("TreeIO::readAllGeneTrees deprecated please update your code\n", 1);
    Tree G;
    struct NHXtree *T = readTree();

    if (T == NULL) 
      throw AnError("The input gene tree was empty!");

    Node *r;
    if (gs == NULL) 
      {
	r = TreeIO::simpleExtendGeneTree(G, T->root);
      } 
    else 
      {
	r = TreeIO::extendGeneTree(G, T->root, AC_info, gs);
      }

    if (r == NULL) 
      {
	throw AnError("The input gene tree was empty!");
      }

    if (struct NHXannotation *a = find_annotation(T->root, "NAME"))
      {
	string s(a->arg.str);
	G.setName(s);
      }

    delete_trees(T);
    G.setRootNode(r);
    return G;
  }

  vector<Tree>
  TreeIO::readAllGeneTrees(StrStrMap *gs)
  {
    throw AnError("TreeIO::readAllGeneTrees deprecated please update your code\n", 1);
    vector<Tree> GV;	       
    struct NHXtree* T = readTree();
    struct NHXtree* Ti = T;

    if (T == NULL) 
      throw AnError("The input gene tree was empty!");

    int i=0;
    while (Ti) 
      {
	Tree G;
	Node* r;
	if (gs == NULL) 
	  {
	    r = TreeIO::simpleExtendGeneTree(G, Ti->root);
	  } 
	else 
	  {
	    r = TreeIO::extendGeneTree(G, Ti->root, NULL, gs);
	  }

	if (struct NHXannotation *a = find_annotation(Ti->root, "NAME"))
	  {
	    string s(a->arg.str);
	    G.setName(s);
	  }
	else
	  {
	    ostringstream s;
	    s << "G" << i;
	    string x = s.str();
	    G.setName(x);
	  }

	G.setRootNode(r);
	GV.push_back(G);
	Ti = Ti->next;
	i++;
      }

    delete_trees(T);
    return GV;

  }


  // Species trees are special, because the branch lengths are
  // assumed to be the actual time from last ancestor. Root usually
  // does not have an ancestor, so it's time is zero by default.
  //--------------------------------------------------------------------
  Tree
  TreeIO::readSpeciesTree() 
  {
    throw AnError("TreeIO::readSpeciesTree deprecated please update your code\n", 1);
    Tree S;

    // Parse tree from its source, into temporary datastructure
    struct NHXtree *T = readTree();
    if (T == NULL) 
      {
	throw AnError("The input species tree was empty!");
      }

    // Convert it into our preferred C++ data structure
    Node *r = TreeIO::extendSpeciesTree(S, T->root);
    if (r == NULL) 
      {
	throw AnError("The input species tree was empty!");
      }

    // Trees are allowed to have a name annotation at the root.
    // So a name attribute at the root node is taken as the name
    // attribute of the tree. Other name attributes are at this 
    // point ignored.
    if (struct NHXannotation *a = find_annotation(T->root, "NAME"))
      {
	string s = a->arg.str;
	S.setName(s);
      }

    // Loose temp structure and hand the root in a good place.
    delete_trees(T);
    S.setRootNode(r);

    return S;
  }


  vector<Tree>
  TreeIO::readAllSpeciesTrees() 
  {
    throw AnError("TreeIO::readAllSpeciesTrees deprecated please update your code\n", 1);
    vector<Tree> SV;
    struct NHXtree *T = readTree();
    struct NHXtree *Ti = T;

    if (T == NULL) 
      {
	throw AnError("The input species tree was empty!");
      }
    int i=0;
    while (Ti) 
      {
	Tree S;
	Node *r = TreeIO::extendSpeciesTree(S, Ti->root);
	if (struct NHXannotation *a = find_annotation(Ti->root, "NAME"))
	  {
	    string s(a->arg.str);
	    S.setName(s);
	  }
	else
	  {
	    ostringstream oss;
	    oss << "S" << i;
	    string x(oss.str());
	    S.setName(x);
	  }
	S.setRootNode(r);
	SV.push_back(S);
	Ti = Ti->next;
	i++;
      }

    delete_trees(T);

    return SV;
  }

  //--------------------------------------------------------------------
  //
  // Write trees in various formats
  //
  //--------------------------------------------------------------------
  string
  TreeIO::newickString(Tree &T)
  {
    throw AnError("TreeIO::newickString deprecated please update your code\n", 1);
    return newickString(T.getRootNode(), true);
  }


  string
  TreeIO::newickString(Tree &T, const GammaMap &AC)
  {
    throw AnError("TreeIO::newickString deprecated please update your code\n", 1);
    string least;
    return newickString(*T.getRootNode(), AC, least);
  }


  // Simple non-gamma tree-to-string. Alphasort = true sorts leaves after
  // name as alphabetically as possible, if false, leaves are sorted 
  // after node number
  //--------------------------------------------------------------------
  string 
  TreeIO::newickString(Node *root, bool alphasort)
  {
    throw AnError("TreeIO::newickString deprecated please update your code\n", 1);
    if(alphasort)
      {
	string least;
	return newickString(root, least);
      }
    else 
      {
	int num;
	return newickString(root, num);
      }
  }

//   // Simple non-gamma tree-to-string. Alphasort = true sorts leaves after
//   // name as alphabetically as possible, if false, leaves are sorted 
//   // after node number
//   //--------------------------------------------------------------------
//   string 
//   TreeIO::newickString(Node *root, const EdgeWeightHandler& ewh,
// 		       bool alphasort)
//   {
//     if(alphasort)
//       {
// 	string least;
// 	return newickString(root, ewh, least);
//       }
//     else 
//       {
// 	int num = -1;		// Arbitrarily chosen...
// 	return newickString(root, ewh, num);
//       }
//   }


  // Simple non-gamma tree-to-string. The "smallest_num" is used when 
  // making sure that trees are always written with the smallest node 
  // number "on the left". Should maybe be "protected".
  //--------------------------------------------------------------------
  string 
  TreeIO::newickString(Node *u, int &smallest_num)
  {
    throw AnError("TreeIO::newickString deprecated please update your code\n", 1);
    assert(u != NULL);

    if (u->isLeaf() == true)
      {
	smallest_num = u->getNumber();
	return u->getName();
      }
    else
      {
	int left_num, right_num;
	string left_str = newickString(u->getLeftChild(), left_num);
	string right_str = newickString(u->getRightChild(), right_num);

	string str;
	str.reserve(1024);

	if (left_num < right_num)
	  {
	    str = "(" + left_str + "," + right_str + ")";
	    smallest_num = left_num;
	  }
	else
	  {
	    str = "(" + right_str + "," + left_str + ")";
	    smallest_num = right_num;
	  }

	return str;
      }
  }

  string 
  TreeIO::newickString(Node *u, string& least)
  {    throw AnError("TreeIO::newickString deprecated please update your code\n", 1);

    assert(u != NULL);
    if (u->isLeaf() == true)
      {
	least = u->getName();
	return least;
      }
    else
      {
	string least_left;
	string least_right;
	string left_str = newickString(u->getLeftChild(), least_left);
	string right_str = newickString(u->getRightChild(), least_right);

	string s;
	s.reserve(1024);

	if (least_left < least_right)
	  {
	    least = least_left;
	    s = "(" + left_str + "," + right_str + ")";
	  }
	else
	  {
	    least = least_right;
	    s = "(" + right_str + "," + left_str + ")";
	  }
	return s;
      }
  }
//   string 
//   TreeIO::newickString(Node *u, const EdgeWeightHandler& ewh, string& least)
//   {
//     assert(u != NULL);
//     if (u->isLeaf() == true)
//       {
// 	ostringstream oss;
// 	oss << u->getName()+ ":" << ewh.getWeight(u);
// 	least = oss.str();
// 	return least;
//       }
//     else
//       {
// 	string least_left;
// 	string least_right;
// 	string left_str = newickString(u->getLeftChild(), ewh, least_left);
// 	string right_str = newickString(u->getRightChild(), ewh, least_right);


// 	ostringstream oss;

// 	if (least_left < least_right)
// 	  {
// 	    least = least_left;
// 	    oss << "(" << left_str << "," << right_str << "):" << ewh.getWeight(u);
// 	  }
// 	else
// 	  {
// 	    least = least_right;
// 	    oss << "(" << right_str << "," << left_str << "):" << ewh.getWeight(u);
// 	  }
// 	return oss.str();
//       }
//   }


  // Prints a newick tree with tags for Node ID and sorts the leaves'
  // as alphabetically as possible
  //-------------------------------------------------------------------
  string 
  TreeIO::IDnewickString(Node *root)
  {
    throw AnError("TreeIO::IDnewickString deprecated please update your code\n", 1);
    string least;
    return IDnewickString(root, least);
  }

  string 
  TreeIO::IDnewickString(Node *u, string& least)
  {
    throw AnError("TreeIO::IDnewickString deprecated please update your code\n", 1);
    assert(u != NULL);
    ostringstream oss;
    if (u->isLeaf() == true)
      {
	least = u->getName();
	oss << least ;
      }
    else
      {
	string least_left;
	string least_right;
	string left_str = IDnewickString(u->getLeftChild(), least_left);
	string right_str = IDnewickString(u->getRightChild(), least_right);

	if (least_left < least_right)
	  {
	    least = least_left;
	    oss << "(" << left_str << "," << right_str << ")";
	  }
	else
	  {
	    least = least_right;
	    oss << "(" << right_str << "," << left_str << ")";
	  }
      }
    oss << "[ID=" << u->getNumber() <<"]" ;
    return oss.str();
  }

  // Prints a newick tree with tags for Node ID and sorts the leaves'
  // as alphabetically as possible
  //-------------------------------------------------------------------
  //   string
  //   TreeIO::newickString(Node &u, GammaMap &gamma)
  //   {

  //     //old version without alphasorting
  //     string ac = getAntiChainMarkup(u, gamma);
  //     std::ostringstream idstr;

  //     idstr << " ID=" << u.getNumber();

  //     if (u.isLeaf() == true)
  //       {
  // 	string leafname(u.getName());
  // 	Node *species = gamma.getLowestGammaPath(u);
  // 	if (ac.empty() || species == NULL)
  // 	  {
  // 	    return leafname;
  // 	  }
  // 	else 
  // 	  {
  // 	    return leafname + "[&&BEEP S=" + species->getName() + ac + idstr.str() + "]";
  // 	  }
  //       }
  //     else
  //       {
  // 	// First get the strings for subtrees
  // 	string s;
  // 	s.reserve(1024);		// Avoid too many internal resize (expensive)
  // 	s = "(" 
  // 	  + newickString(*u.getLeftChild(), gamma)
  // 	  + ","
  // 	  + newickString(*u.getRightChild(), gamma)
  // 	  + ")[&&BEEP";

  // 	// Now add some markup for current node. Speciation or not?
  // 	string ext;
  // 	if (gamma.isSpeciation(u)) {
  // 	  ext.append(" D=0");
  // 	} else {
  // 	  ext.append(" D=1");
  // 	}
      
  // 	return s + ext + ac + idstr.str() + "]";
  //       }
  //   }

  string
  TreeIO::newickString(Node &u, const GammaMap &gamma, string& least)
  {
    throw AnError("TreeIO::newickString deprecated please update your code\n", 1);
    string ac = getAntiChainMarkup(u, gamma);
    std::ostringstream idstr;

    idstr << " ID=" << u.getNumber();

    if (u.isLeaf() == true)
      {
	string leafname(u.getName());
	Node *species = gamma.getLowestGammaPath(u);
	if (ac.empty() || species == NULL)
	  {
	    return leafname;
	  }
	else 
	  {
	    return leafname + "[&&PRIME S=" + species->getName() + ac + idstr.str() + "]";
	  }
      }
    else
      {
	// First get the strings for subtrees
	string s;
	s.reserve(1024);		// Avoid too many internal resize (expensive)
	string least_left;
	string least_right;
	string l_str = newickString(*u.getLeftChild(), gamma, least_left);
	string r_str = newickString(*u.getRightChild(), gamma, least_right);
	
	s = "("
	  + ((least_left < least_right) ? (l_str + "," + r_str) : 
	     (r_str + "," + l_str))
	  + ")[&&PRIME";

	// Now add some markup for current node. Speciation or not?
	string ext;
	if (gamma.isSpeciation(u)) {
	  ext.append(" D=0");
	} else {
	  ext.append(" D=1");
	}
      
	return s + ext + ac + idstr.str() + "]";
      }
  }

  // Recursively traverse the tree pointed to by root, and write out a
  // tree representation in extended newick-format. 
  //
  // Note: The node ID information (tag "ID") is used in at least PvmCommunication!
  //       Don't remove without some kind of substitution. Also, note that
  //       I think that the connection simulation-to-testing is relying on
  //       this ID info!
  //----------------------------------------------------------------------
  string
  TreeIO::newickSpeciesStringTree(const Tree &S, bool branchLength)
  {
    throw AnError("TreeIO::newickSpeciesStringTree deprecated please update your code\n", 1);
    int num;
    return newickSpeciesStringTree(*S.getRootNode(), num, branchLength);
  }

  string
  TreeIO::newickSpeciesStringTree(Node &x, int &num, bool branchLength)
  {
    throw AnError("TreeIO::newickSpeciesStringTree deprecated please update your code\n", 1);
    //  string ac = getAntiChainMarkup(u, gamma);
    std::ostringstream o;
    std::ostringstream idstr;

    o << x.getTime();
    idstr << x.getNumber();
    if(branchLength)
      {
	idstr << ", BL=" << x.getLength();
      }

    if (x.isLeaf())
      {
	num = x.getNumber();
	string leafname(x.getName());
	leafname +=  + ":" + o.str();

	leafname += "[&&PRIME ID=" + idstr.str() + "]";
	return leafname;
      }
    else
      {
	// First get the strings for subtrees
	int left_num = 0;
	int right_num = 0;
	string left_str = newickSpeciesStringTree(*x.getLeftChild(), left_num, branchLength);
	string right_str = newickSpeciesStringTree(*x.getRightChild(), right_num, branchLength);

	string s;
	s.reserve(1024);		// Avoid too many internal resize (expensive)

	if (left_num < right_num)
	  {
	    s = "(" 
	      + left_str
	      + ","
	      + right_str
	      + ")";
	    s += ":" + o.str();
	    s += "[&&PRIME ID=" + idstr.str() + "]";
	  }
	else
	  {
	    s = "(" 
	      + right_str
	      + ","
	      + left_str
	      + ")";
	    s += ":" + o.str();
	    s += "[&&PRIME ID=" + idstr.str() + "]";
	  }
	return s;
      }
  }

  string
  TreeIO::newickGeneStringTree(Node &x)
  {
    throw AnError("TreeIO::newickGeneStringTree deprecated please update your code\n", 1);
    //  string ac = getAntiChainMarkup(u, gamma);
    if (x.isLeaf())
      {
	string leafname(x.getName());
	return leafname;
      }
    else
      {
	// First get the strings for subtrees
	string s;
	s.reserve(1024);		// Avoid too many internal resize (expensive)
	s = "(" 
	  + newickGeneStringTree(*x.getLeftChild())
	  + ","
	  + newickGeneStringTree(*x.getRightChild())
	  + ")";
	return s;
      }
  }


  // Transfer the C structs into a Tree structure. Node numbers are 
  // added in a post-walk fashion, and the NHXnodes are freed.
  // The root node is returned.
  //------------------------------------------------------------
  Node *
  TreeIO::simpleExtendGeneTree(Tree &G, NHXnode *v)
  {
    throw AnError("TreeIO::simplExtendGeneTree deprecated please update your code\n", 1);
    if (v == NULL) 
      {
	return NULL;
      }
    else 
      {
	Node* l = simpleExtendGeneTree(G, v->left);
	Node* r = simpleExtendGeneTree(G, v->right);

	Node* new_node;
	string name = v->name ? v->name : "";

	// See if there is a node id given in the tree
	// Note that edge time will always be initiated to 0!
	if (struct NHXannotation *a = find_annotation(v, "ID"))
	  {
	    new_node = G.addNode(l, r, a->arg.i, 0, name);
	  }
	else 
	  {
	    new_node = G.addNode(l, r, name);
	  }

	// Get node Time if available (we assume that edge time is not)
	if (struct NHXannotation *a =find_annotation(v, "NT"))
	  {
	    Real nt = a->arg.t;
	    new_node->setNodeTime(nt);
	    if(!new_node->isLeaf()) //also update children's edgeTimes/Lengths
	      {
		new_node->setNodeTime(a->arg.t);

		//also update children's edgeTimes/Lengths
		if(!new_node->isLeaf()) 
		  {
		    if(!(new_node->getLeftChild()->updateTime() &&
			 new_node->getRightChild()->updateTime()))
		      {
			throw AnError("TreeIO::simpleExtendGeneTree(...): "
				      "updateTime() failed");
		      }
		  }
	      }
	  }

	// Get edge weight (branch length) if available
	if (struct NHXannotation *a = find_annotation(v, "BL"))
	  {
	    new_node->setLength(a->arg.t);
	  }
	
	return new_node;
      }
  }
  
  // Transfer the C structs into a Tree structure. Node numbers are added 
  // in a post-walk fashion, and the NHXnodes are freed.
  // The root node is returned.
  //----------------------------------------------------------------------
  Node *
  TreeIO::extendGeneTree(Tree &G, NHXnode *v, vector<SetOfNodes> *AC, 
			 StrStrMap *gs)
  {
    throw AnError("TreeIO::extendGeneTree deprecated please update your code\n", 1);
    if (v == NULL) 
      {
	return NULL;
      }
    else 
      {
	Node *l = extendGeneTree(G, v->left, AC, gs);
	Node *r = extendGeneTree(G, v->right, AC, gs);

	Node *new_node;
	string name = v->name ? v->name : "";

	// is species used at all?
	// 	string species("");

	//Associate gene and species names
	if (l == NULL && r == NULL) // If this is a leaf...
	  {
	    if (speciesName(v) != NULL) 
	      {
		gs->insert(name, string(speciesName(v)));
	      }
	    else 
	      {
		// throw AnError("No species given for leaf!", name, 1);
	      }
	  }

	// See if there is a node id given in the tree:
	// Note that edge time will always be initiated to 0!
	if (struct NHXannotation *a = find_annotation(v, "ID"))
	  {
	    new_node = G.addNode(l, r, a->arg.i, 0, name);
	  }
	else 
	  {
	    new_node =  G.addNode(l, r, name);
	  }

	// Get node Time if available
	if (struct NHXannotation *a =find_annotation(v, "NT"))
	  {
	    new_node->setNodeTime(a->arg.t);
	    if(!new_node->isLeaf()) //also update children's edgeTimes/Lengths
	      {
		if(!(new_node->getLeftChild()->updateTime() &&
		     new_node->getRightChild()->updateTime()))
		  {
		    throw AnError("TreeIO::extendGeneTree(...): "
				  "updateTimeAnd() failed");
		  }
	      }
	  }
      
	// Get edge weight (branch length) if available
	if (struct NHXannotation *a = find_annotation(v, "BL")) 
	  {
	    new_node->setLength(a->arg.t);
	  }

	// get antichain (gamma) info if available
	if (AC)
	  {
	    updateACInfo(v, new_node, *AC);
	  }

	return new_node;
      }
  }

  // For the species tree, we record the edge times as well!
  //----------------------------------------------------------------------
  Node *
  TreeIO::extendSpeciesTree(Tree &S, struct NHXnode *v)
  {
    throw AnError("TreeIO::extendSpeciesTree deprecated please update your code\n", 1);
    if (v == NULL) 
      {
	return NULL;
      }
    else 
      {
	Node *l = extendSpeciesTree(S, v->left);
	Node *r = extendSpeciesTree(S, v->right);

	// Determine edge time (default 0)
	Real edge_time;
	if (struct NHXannotation *a = find_annotation(v, "NW"))
	  // maybe we should allow for a specific set edge Time, e.g., 
	  // [ET] or similar? /bens
	  {
	    edge_time = a->arg.t;
	    if (a->arg.t == 0 && !isRoot(v)) 
	      {
		throw AnError("Species tree contains an edge "
			      "with zero time.", 1);
	      }
	  }
	else 
	  {
	    throw AnError("Edge without edge time found in species tree.", 1);
	  }


	// Determine name
	string name = "";
	if (v->name)		// Leaf names are always inserted into 'name'
	  {
	    name = v->name;
	  }
	else			// Inner nodes might have a name. Go check
	  {
	    struct NHXannotation *a = find_annotation(v, "S");
	    if (a)		// Great, we found it
	      {
		name = a->arg.str; // Pick string from union 'arg'
	      }
	  }

	// Determine ID and create node
	Node *new_node;
	if (struct NHXannotation *a = find_annotation(v, "ID"))
	  {
	    new_node = S.addNode(l, r, a->arg.i, edge_time, name);
	  }
	else
	  {
	    new_node =  S.addNode(l, r, name); 
	    new_node->setTime(edge_time);
	  }
	if(!new_node->updateNodeTime())
	  {
	    throw AnError("TreeIO::readSpeciesTree: "
			  "updateNodeTime() failed");
	  }
	// branchLength not really used, but to make sure that
	// changeTime etc. should work, we simulate a strict mol.clock
	// Get edge weight (branch length) if available
	if (struct NHXannotation *a = find_annotation(v, "BL")) 
	  {
	    new_node->setLength(a->arg.t);
	  }
// 	else
// 	  {
// 	    new_node->setSubstRate(1.0); 
// 	  }

	struct NHXannotation *a = find_annotation(v, "NT");
	if (a != NULL)
	  {
	    cerr << "Warning: you have given both edge and node times for a node\n"
		 << "in your tree. Currently, I will always use the edge times\n"
		 << "for species trees. Hopefully, this is what you want!\n";
	    delete a;
	  }
	return new_node;
      }
  }


}//end namespace beep
