# Supplementary material for: primetv: a viewer for reconciled trees
Source: BMC Bioinformatics. 2007 May 7;8:148. doi: 10.1186/1471-2105-8-148 (PMC1891116; doi:10.1186/1471-2105-8-148)
Supplement: Additional File 1 — Relase 1.5.3 of primetv. The source code distribution of primetv. [file 1471-2105-8-148-S1.gz › primetv_v1.5.3/TreeIO.hh]

#ifndef TREEIO_HH
#define TREEIO_HH

#include <string>
#include <vector>

#include <cstdio>

#include "GammaMap.hh"
#include "Node.hh"
#include "NHXtree.h"
#include "NHXnode.h"
#include "StrStrMap.hh"
#include "Tree.hh"


// The size of a char buffer when reading gene-species info:
#define LINELENGTH 10000   //1024

namespace beep
{
  //--------------------------------------------------------------------
  //
  // TreeIO
  //
  //! Provides methods for reading and writing phylo trees. 
  //!
  //! + When reading gene trees, any edge weight (time) annotations are 
  //!   totally disregarded.
  //! + For species trees, edge weights are honoured, and if they would 
  //!   be missing, a negative time is inserted.
  //
  //--------------------------------------------------------------------
  class TreeIO 
  {
    //! convenience alias 
    enum TreeSource {notInitialized, readFromFile, readFromString};

  public:
    //--------------------------------------------------------------------
    //
    // Constructors
    // 
    //--------------------------------------------------------------------

    //! Only create TreeIO objects through *named constructors* (see C++ FAQ 
    //! lite). Actual constructor is protected, and does actually not do 
    //! anything!
    //--------------------------------------------------------------------
  protected:
    TreeIO(enum TreeSource src, const std::string s);

  public:
    TreeIO();			//! "Empty" constructor
    ~TreeIO();

    TreeIO& operator=(const TreeIO &io);

    /// \name Named constructors! 
    //! Usage: 
    //!   TreeIO io = fromFile("Nisse");
    //--------------------------------------------------------------------
    //@{
    static TreeIO fromFile(const std::string &filename);
    static TreeIO fromString(const std::string &treeString);
    //@}

    //! \name
    //! Change source using these utilities:
    //--------------------------------------------------------------------
    //@{
    void setSourceFile(const std::string &filename);
    void setSourceString(const std::string &str); 
    //@}

    //----------------------------------------------------------------------
    //
    // Interface
    //
    //----------------------------------------------------------------------
  public:

    //----------------------------------------------------------------------
    //! \name Reading trees
    //----------------------------------------------------------------------
    //@{

    //! Basic function for reading trees in PRIME format
    //! ID and name of nodes are always read, optionally edge times
    //! (useET=true), node times (useNT=true), edge lengths (useBL=true)
    //! antichains (AC!=NULL) and gene species maps (gs!=NULL) may be
    //! read. NWIsET detemines whether the 'Newick Weight' tag, i.e., what
    //! is given after ':' in the newick tree, should be interpreted as edge
    //! times or edge lengths.
    //! precondition: (useET && useNT) != true
    //----------------------------------------------------------------------
    Tree readBeepTree(bool useET, bool useNT, bool useBL, bool NWIsET,
		      std::vector<SetOfNodes> *AC, StrStrMap *gs);

    //! Convenience front to readBeepTree(...)
    //! Reads 'NW tags' as edge times and nothing more
    //----------------------------------------------------------------------
    Tree readHostTree();
    
    //! Convenience front to readBeepTree(...)
    //! Reads 'NW tags' as edge lengths, does not read any times, 
    //! Reads antichains info and gene species maps
    //----------------------------------------------------------------------
    Tree readGuestTree(std::vector<SetOfNodes>* AC, StrStrMap* gs);
    
    //! Convenience front to readGuestTree(...)
    //! Reads 'NW tags' as edge lengths, does not read any times, 
    //! Doese not read antichains info and gene species maps
    //----------------------------------------------------------------------
    Tree readGuestTree();
    
    //! Convenience front to readBeepTree(...)
    //! Reads a plain newick tree with branch lengths
    //----------------------------------------------------------------------
    Tree readNewickTree();


    //! Basic function for reading multiple trees in PRIME format
    //! ID and name of nodes are always read, optionally edge times
    //! (useET=true), node times (useNT=true), edge lengths (useBL=true)
    //! antichains (AC!=NULL) and gene species maps (gs!=NULL) may be
    //! read. NWIsET detemines whether the 'Newick Weight' tag, i.e., what
    //! is given after ':' in the newick tree, should be interpreted as edge
    //! times or edge lengths.
    //! precondition: (useET && useNT) != true
    //----------------------------------------------------------------------
    std::vector<Tree> readAllBeepTrees(bool useET, bool useNT, bool useBL, 
				       bool NWIsET, std::vector<SetOfNodes> *AC,
				       StrStrMap *gs);
   
    //! Convenience front to readBeepTree(...)
    //! Reads 'NW tags' as edge times and nothing more
    //----------------------------------------------------------------------
    std::vector<Tree> readAllHostTrees();
    
    //! Convenience front to readAllBeepTrees(...)
    //! Reads 'NW tags' as edge lengths, does not read any times, 
    //! Reads antichains info and gene species maps
    //----------------------------------------------------------------------
    std::vector<Tree> readAllGuestTrees(std::vector<SetOfNodes>* AC, StrStrMap* gs);
    
    //! Convenience front to readGuestTrees(...)
    //! Reads 'NW tags' as edge lengths, does not read any times, 
    //! Doese not read antichains info and gene species maps
    //----------------------------------------------------------------------
    std::vector<Tree> readAllGuestTrees();
    
    //! Convenience front to readAllBeepTrees(...)
    //! Reads a plain newick tree with branch lengths
    //----------------------------------------------------------------------
    std::vector<Tree> readAllNewickTrees();
    //@}

    //----------------------------------------------------------------------
    //! \name Writing trees
    //----------------------------------------------------------------------
    //@{

    //! Basic function for writing tree T in newick format, useXX indicate 
    //! what tags should be included in PRIME markup. If gamma != NULL then AC 
    //! markup will also be included.
    //! Precondition: (useET && useNT) == false
    //----------------------------------------------------------------------
    static std::string writeBeepTree(const Tree& T, bool useID, bool useET, 
				     bool useNT, bool useBL, bool NWIsET, 
				     const GammaMap* gamma);

    //! convenience front function for writeBeepTree(...) 
    //! writes tree S with edge times
    //----------------------------------------------------------------------
    static std::string writeHostTree(const Tree& S);
  
    //! convenience front function for writeBeepTree(...) 
    //! writes tree G without any times, but with gamma/AC info
    //----------------------------------------------------------------------
    static std::string writeGuestTree(const Tree& G, const GammaMap* gamma);
  
    //! convenience front function for writeGeneTree(...) 
    //! writes tree G without AC info
    //----------------------------------------------------------------------
    static std::string writeGuestTree(const Tree& G);

    //! convenience front function for writeBeepTree(...) 
    //! writes plain newick tree T with branch lengths
    //----------------------------------------------------------------------
    static std::string writeNewickTree(const Tree& T);
  
    //! We want to be able to write trees understandable by ATV:
    //! \todo{Update these functions if they should be kept /bens}
    //----------------------------------------------------------------------
    std::string ATVNewickString(Node &root, GammaMap &gamma); 
    std::string ATVNewickString(Tree &T, GammaMap &gamma); 
    //@}

    //----------------------------------------------------------------------
    //! \name Read associations
    //----------------------------------------------------------------------
    //@{

    //! Collect info for newickString
    //! Compute markup for the anti-chains on node u
    //----------------------------------------------------------------------
    static std::string getAntiChainMarkup(Node &u, const GammaMap &gamma); 

    //! Map leaves in the gene tree to leaves in the species tree
    //! \todo{This is a bit incongruent with the rest of the code and should 
    //! probably get its own class! /arve}
    //! \todo{ It should definitely have its name changed /bens}
    //--------------------------------------------------------------------
    static StrStrMap readGeneSpeciesInfo(const std::string& filename);
    //@}

    //----------------------------------------------------------------------
    //! \name Check trees
    //----------------------------------------------------------------------
    //@{

    //! Precheck what tags are present in the read NHX-tree. Since ID,
    //! Names of nodes and trees are always read - these are not checked
    void checkTagsForTree(bool& hasNW, bool& hasET, bool& hasNT, 
			  bool& hasBL, bool& hasAC);
    //@}

  
    //----------------------------------------------------------------------
    //
    // Implementation
    //
    //----------------------------------------------------------------------
  protected:
    //! The basic recursion function for reading node info from NHX structs
    //----------------------------------------------------------------------
    Node* extendBeepTree(Tree &T, struct NHXnode *v, bool useET, 
			 bool useNT, bool useBL, bool NWIsET,
			 std::vector<SetOfNodes> *AC, StrStrMap *gs);

    // Basic helper function for writing trees in BEEp format
    static std::string recursivelyWriteBeepTree(Node& u, std::string& least, 
						bool useID, bool useET, 
						bool useNT, bool useBL, 
						bool NWIsET, 
						const GammaMap* gamma);
    
    //! Recursively checks what tags are given for all nodes in subtree T_v
    //! Precondition: All bool argument has proper values. Assume a specific
    //! bool argument, 'A' has incoming value 'a', and the value for the 
    //! current subtree is 'b', then on return, A = a && b, i.e., false if 
    //! either a or b is false.
    //! postcondition: return statement is true if v != 0
    //----------------------------------------------------------------------
    bool recursivelyCheckTags(struct NHXnode* v, bool& hasNW, bool& hasET, 
			      bool& hasNT, bool& hasBL, bool& hasAC);

    //! Checks what tags are given for node v
    //----------------------------------------------------------------------
    void checkTags(struct NHXnode& v, bool& hasNW, bool& hasET, 
		   bool& hasNT, bool& hasBL, bool& hasAC);

    //! Helper function that reads NHXtrees:
    //----------------------------------------------------------------------
    NHXtree* readTree();

    //! \todo{add comments on what this do /bens}
    //----------------------------------------------------------------------
    void updateACInfo(struct NHXnode *v, Node *new_node, 
		      std::vector<SetOfNodes> &AC);

    //----------------------------------------------------------------------
    //
    // Attributes
    //
    //----------------------------------------------------------------------

  private:
    enum TreeSource source; //!< Where do we read trees from?
    std::string s;          //!< filename of current file to read from

    static std::string antiChainMarkupTag; //!< \todo{is this used? /bens


    //! \todo{Is this text redundant? \bens}
    // Originally, anti-chains where marked with an 'AC' 
    // tag in our trees. That tag was not recognized by the 
    // tree viewer ATV, so arve wants this to be configurable.
    // By default, we are abusing the 'E' tag, usually reserved
    // for "enzyme classification". 
    // Chosing tag for antichain markup in trees:

    //! \name Undefined
    //!  \todo{These two functions are not defined anywhere!!!!!/ bens}
    //----------------------------------------------------------------------
    //@{
    void SetAntiChainMarkupTag(const std::string &tag);
    std::string& GetAntiChainMarkupTag();
    //@}


  public:
    //========================================================================
    //
    //!\name Deprecated
    //@{
    //========================================================================
  
    //--------------------------------------------------------------------
    // 
    // Read and return trees from file
    //
    //--------------------------------------------------------------------

    // With the correct markup (the 'S' tag, see FILE_FORMATS), 
    // readGeneTree can collect species information into gs. It is then
    // required that every leaf node has a species tag, or an AnError
    // exception will be thrown.
    //
    // Instantiate an object for AC if you want to compute a GammaMap later.
    //
    // With gs == NULL, that info has to be collected from another
    // source, perhaps using readGeneSpecieInfo below.
    //--------------------------------------------------------------------
    Tree readGeneTree(std::vector<SetOfNodes>* AC_info = NULL, 
		      StrStrMap* gs = NULL);
    std::vector<Tree> readAllGeneTrees(StrStrMap* gs = NULL);

    // Species trees are special, because the branch lengths are
    // assumed to be the actual time from last ancestor. Root usually
    // does not have an ancestor, so it's time is zero by default.
    //--------------------------------------------------------------------
    Tree readSpeciesTree();
    std::vector<Tree> readAllSpeciesTrees();


    //--------------------------------------------------------------------
    //
    // Write trees in various formats
    //
    //--------------------------------------------------------------------

    static std::string newickString(Tree &T);
    static std::string newickString(Tree &T, const GammaMap &AC);

    // Simple non-gamma tree-to-string. The "smallest_num" is used when 
    // making sure that trees are always written with the smallest node 
    // number "on the left". Should maybe be "protected".
    //--------------------------------------------------------------------
    static std::string newickString(Node *u, bool alphasort=false);
    static std::string newickString(Node *u, int &smallest_num);
    static std::string newickString(Node *u, std::string& least);

    //! Simple non-gamma tree-to-string with edge weights (branch lengths)
    //--------------------------------------------------------------------
//     static std::string newickString(Node *u, const EdgeWeightHandler& ewh,
// 				    bool alphasort=false);
//     static std::string newickString(Node *u, const EdgeWeightHandler& ewh,
// 				    std::string& least);

    // Prints a newick tree with tags for Node ID and sorts the leaves'
    // as alphabetically as possible
    //-------------------------------------------------------------------
    std::string IDnewickString(Node *u);
    std::string IDnewickString(Node *u, std::string& least);

    // Recursive function collecting a str representation  
    // Recursively traverse the tree pointed to by root, and write out a
    // tree representation in extended newick-format. 
    //----------------------------------------------------------------------
    //     std::string newickString(Node &root, GammaMap &gamma); 
    static std::string newickString(Node &u, const GammaMap &gamma, std::string& least);

    // Recursively traverse the tree pointed to by root, and write out a
    // tree representation in extended newick-format. 
    //----------------------------------------------------------------------
    std::string newickSpeciesStringTree(const Tree &S, bool branchLength = false);
    std::string newickSpeciesStringTree(Node &x, int &num, bool branchLength=false);
    std::string newickGeneStringTree(Node &x);

    // Transfer the C structs into a Tree structure. Node numbers are 
    // added in a post-walk fashion, and the NHXnodes are freed.
    // The root node is returned.
    //----------------------------------------------------------------------
    Node *simpleExtendGeneTree(Tree &G, NHXnode *v);

    // Transfer the C structs into a Tree structure. Node numbers are added 
    // in a post-walk fashion, and the NHXnodes are freed.
    // The root node is returned.
    //----------------------------------------------------------------------
    Node *extendGeneTree(Tree &G, NHXnode *v, 
			 std::vector<SetOfNodes> *AC_info, 
			 StrStrMap *gs);

    // For the species tree, we record the edge times as well! 
    //----------------------------------------------------------------------
    Node *extendSpeciesTree(Tree &S, NHXnode *v);


  };
    //This function is not defined anywhere
    //----------------------------------------------------------------------
    const char* GetAntiChainMarkupTag();

  //@}

}//end namespace beep


#endif
