# Supplementary material for: primetv: a viewer for reconciled trees
Source: BMC Bioinformatics. 2007 May 7;8:148. doi: 10.1186/1471-2105-8-148 (PMC1891116; doi:10.1186/1471-2105-8-148)
Supplement: Additional File 1 — Relase 1.5.3 of primetv. The source code distribution of primetv. [file 1471-2105-8-148-S1.gz › primetv_v1.5.3/ex1.gt]

(
  (
    Q9BVK4_HUMAN_224_316 [&&BEEP S=HUMAN AC=(2)],
    Q99L54_MOUSE_224_316 [&&BEEP S=MOUSE AC=(1)]
  ) [&&BEEP AC=(3)],
  RLA0_YEAST_222_311 [&&BEEP S=YEAST AC=(0) ]
) [&&BEEP AC=(4) ]
