# Supplementary material for: primetv: a viewer for reconciled trees
Source: BMC Bioinformatics. 2007 May 7;8:148. doi: 10.1186/1471-2105-8-148 (PMC1891116; doi:10.1186/1471-2105-8-148)
Supplement: Additional File 1 — Relase 1.5.3 of primetv. The source code distribution of primetv. [file 1471-2105-8-148-S1.gz › primetv_v1.5.3/ex10.gt]

(
  (
    (
      nhr3_CAEEL[&&BEEP S=CAEEL AC=(0) ID=0],
      nhr3_CBRIGG[&&BEEP S=CBRIGG AC=(1) ID=1]
    )[&&BEEP D=0 AC=(2 12) ID=2],
    (
      nhr3_DROME[&&BEEP S=DROME AC=(3 11 12) ID=3],
      (
        (
          nhr3_MOUSE[&&BEEP S=MOUSE AC=(4) ID=4],
          nhr3_HUMAN[&&BEEP S=HUMAN AC=(5) ID=5]
        )[&&BEEP D=0 AC=(6) ID=6],
        (
          nhr3_FUGU[&&BEEP S=FUGU AC=(7) ID=7],
          nhr3_DRERIO[&&BEEP S=DRERIO AC=(8) ID=8]
        )[&&BEEP D=0 AC=(9) ID=9]
      )[&&BEEP D=0 AC=(10 11 12) ID=10]
    )[&&BEEP D=0  ID=11]
  )[&&BEEP D=1 ID=12],
  (
    (
      nhr3_CAEEL[&&BEEP S=CAEEL AC=(0) ID=13],
      nhr3_CBRIGG[&&BEEP S=CBRIGG AC=(1) ID=14]
    )[&&BEEP D=0 AC=(2) ID=15],
    (
      nhr3_DROME[&&BEEP S=DROME AC=(3) ID=16],
      (
        (
          nhr3_MOUSE[&&BEEP S=MOUSE AC=(4) ID=17],
          nhr3_HUMAN[&&BEEP S=HUMAN AC=(5) ID=18]
        )[&&BEEP D=0 AC=(6) ID=19],
        (
          nhr3_FUGU[&&BEEP S=FUGU AC=(7) ID=20],
          nhr3_DRERIO[&&BEEP S=DRERIO AC=(8) ID=21]
        )[&&BEEP D=0 AC=(9) ID=22]
      )[&&BEEP D=0 AC=(10) ID=23]
    )[&&BEEP D=0 AC=(11) ID=24]
  )[&&BEEP D=0 AC=(12) ID=25]
)[&&BEEP D=1 ID=26]
