# Supplementary material for: primetv: a viewer for reconciled trees
Source: BMC Bioinformatics. 2007 May 7;8:148. doi: 10.1186/1471-2105-8-148 (PMC1891116; doi:10.1186/1471-2105-8-148)
Supplement: Additional File 1 — Relase 1.5.3 of primetv. The source code distribution of primetv. [file 1471-2105-8-148-S1.gz › primetv_v1.5.3/ex11.gt]

((((nhr3a_CAEEL[&&BEEP S=CAEEL AC=(0) ID=0],nhr3a_CBRIGG[&&BEEP S=CBRIGG AC=(1) ID=1])[&&BEEP D=0 AC=(2) ID=2],(nhr3b_CAEEL[&&BEEP S=CAEEL AC=(0) ID=3],nhr3b_CBRIGG[&&BEEP S=CBRIGG AC=(1) ID=4])[&&BEEP D=0 AC=(2) ID=5])[&&BEEP D=1 ID=6],((nhr3c_CAEEL[&&BEEP S=CAEEL AC=(0) ID=7],nhr3c_CBRIGG[&&BEEP S=CBRIGG AC=(1) ID=8])[&&BEEP D=0 AC=(2) ID=9],(nhr3d_CAEEL[&&BEEP S=CAEEL AC=(0) ID=10],nhr3d_CBRIGG[&&BEEP S=CBRIGG AC=(1) ID=11])[&&BEEP D=0 AC=(2) ID=12])[&&BEEP D=1 ID=13])[&&BEEP D=1 ID=14],(nhr3_DROME[&&BEEP S=DROME AC=(3) ID=15],((nhr3_MOUSE[&&BEEP S=MOUSE AC=(4) ID=16],nhr3_HUMAN[&&BEEP S=HUMAN AC=(5) ID=17])[&&BEEP D=0 AC=(6) ID=18],(nhr3_FUGU[&&BEEP S=FUGU AC=(7) ID=19],nhr3_DRERIO[&&BEEP S=DRERIO AC=(8) ID=20])[&&BEEP D=0 AC=(9) ID=21])[&&BEEP D=0 AC=(10) ID=22])[&&BEEP D=0 AC=(11) ID=23])[&&BEEP D=0 AC=(12) ID=24]
