# Supplementary material for: primetv: a viewer for reconciled trees
Source: BMC Bioinformatics. 2007 May 7;8:148. doi: 10.1186/1471-2105-8-148 (PMC1891116; doi:10.1186/1471-2105-8-148)
Supplement: Additional File 1 — Relase 1.5.3 of primetv. The source code distribution of primetv. [file 1471-2105-8-148-S1.gz › primetv_v1.5.3/ex12.gt]

(
  nhr3_CAEEL[&&BEEP S=CAEEL AC=(0 2)],
  (
      (
        nhr3_MOUSE[&&BEEP S=MOUSE AC=(4)],
        nhr3_HUMAN[&&BEEP S=HUMAN AC=(5)]
      )[&&BEEP D=0 AC=(6)],
      (
        nhr3_FUGU[&&BEEP S=FUGU AC=(7)],
        nhr3_DRERIO[&&BEEP S=DRERIO AC=(8)]
      )[&&BEEP D=0 AC=(9)]
  )[&&BEEP D=0 AC=(10 11)]
)[&&BEEP D=0 AC=(12)]
