# Supplementary material for: primetv: a viewer for reconciled trees
Source: BMC Bioinformatics. 2007 May 7;8:148. doi: 10.1186/1471-2105-8-148 (PMC1891116; doi:10.1186/1471-2105-8-148)
Supplement: Additional File 1 — Relase 1.5.3 of primetv. The source code distribution of primetv. [file 1471-2105-8-148-S1.gz › primetv_v1.5.3/ex13.gt]

((
  (
    (
      nhr1_CAEEL[&&BEEP S=CAEEL AC=(0) ],
      nhr1_CBRIGG[&&BEEP S=CBRIGG AC=(1) ]
    )[&&BEEP D=0 AC=(2) ],
    (
      nhr1_DROME[&&BEEP S=DROME AC=(3) ],
      (
        (
          nhr1_MOUSE[&&BEEP S=MOUSE AC=(4) ],
          nhr1_HUMAN[&&BEEP S=HUMAN AC=(5) ]
        )[&&BEEP D=0 AC=(6) ],
        (
          nhr1_FUGU[&&BEEP S=FUGU AC=(7) ],
          nhr1_DRERIO[&&BEEP S=DRERIO AC=(8) ]
        )[&&BEEP D=0 AC=(9) ]
      )[&&BEEP D=0 AC=(10) ]
    )[&&BEEP D=0 AC=(11) ]
  )[&&BEEP D=0 AC=(12) ],
  (
    (
      nhr2_CAEEL[&&BEEP S=CAEEL AC=(0) ],
      nhr2_CBRIGG[&&BEEP S=CBRIGG AC=(1) ]
    )[&&BEEP D=0 AC=(2) ],
    (
      nhr2_DROME[&&BEEP S=DROME AC=(3) ],
      (
        (
          nhr2_MOUSE[&&BEEP S=MOUSE AC=(4) ],
          nhr2_HUMAN[&&BEEP S=HUMAN AC=(5) ]
        )[&&BEEP D=0 AC=(6) ],
        (
          nhr2_FUGU[&&BEEP S=FUGU AC=(7) ],
          nhr2_DRERIO[&&BEEP S=DRERIO AC=(8) ]
        )[&&BEEP D=0 AC=(9) ]
      )[&&BEEP D=0 AC=(10) ]
    )[&&BEEP D=0 AC=(11) ]
  )[&&BEEP D=0 AC=(12) ]
)[&&BEEP D=1 ],
(
  (
    (
      nhr3_CAEEL[&&BEEP S=CAEEL AC=(0) ],
      nhr3_CBRIGG[&&BEEP S=CBRIGG AC=(1) ]
    )[&&BEEP D=0 AC=(2) ],
    (
      nhr3_DROME[&&BEEP S=DROME AC=(3) ],
      (
        (
          nhr3_MOUSE[&&BEEP S=MOUSE AC=(4) ],
          nhr3_HUMAN[&&BEEP S=HUMAN AC=(5) ]
        )[&&BEEP D=0 AC=(6) ],
        (
          nhr3_FUGU[&&BEEP S=FUGU AC=(7) ],
          nhr3_DRERIO[&&BEEP S=DRERIO AC=(8) ]
        )[&&BEEP D=0 AC=(9) ]
      )[&&BEEP D=0 AC=(10) ]
    )[&&BEEP D=0 AC=(11) ]
  )[&&BEEP D=0 AC=(12) ],
  (
    (
      nhr4_CAEEL[&&BEEP S=CAEEL AC=(0) ],
      nhr4_CBRIGG[&&BEEP S=CBRIGG AC=(1) ]
    )[&&BEEP D=0 AC=(2) ],
    (
      nhr4_DROME[&&BEEP S=DROME AC=(3) ],
      (
        (
          nhr4_MOUSE[&&BEEP S=MOUSE AC=(4) ],
          nhr4_HUMAN[&&BEEP S=HUMAN AC=(5) ]
        )[&&BEEP D=0 AC=(6) ],
        (
          nhr4_FUGU[&&BEEP S=FUGU AC=(7) ],
          nhr4_DRERIO[&&BEEP S=DRERIO AC=(8) ]
        )[&&BEEP D=0 AC=(9) ]
      )[&&BEEP D=0 AC=(10) ]
    )[&&BEEP D=0 AC=(11) ]
  )[&&BEEP D=0 AC=(12) ]
)[&&BEEP D=1 ]
)
