# Supplementary material for: primetv: a viewer for reconciled trees
Source: BMC Bioinformatics. 2007 May 7;8:148. doi: 10.1186/1471-2105-8-148 (PMC1891116; doi:10.1186/1471-2105-8-148)
Supplement: Additional File 1 — Relase 1.5.3 of primetv. The source code distribution of primetv. [file 1471-2105-8-148-S1.gz › primetv_v1.5.3/ex15.gt]

(
  nhr1_CAEEL[&&BEEP S=CAEEL AC=(0) ],
  nhr1_CBRIGG[&&BEEP S=CBRIGG AC=(1) ]
)[&&BEEP AC=(2 12) ];
