# Supplementary material for: primetv: a viewer for reconciled trees
Source: BMC Bioinformatics. 2007 May 7;8:148. doi: 10.1186/1471-2105-8-148 (PMC1891116; doi:10.1186/1471-2105-8-148)
Supplement: Additional File 1 — Relase 1.5.3 of primetv. The source code distribution of primetv. [file 1471-2105-8-148-S1.gz › primetv_v1.5.3/ex16.gt]

((
  L0 [&&BEEP S=YEAST AC=(0)],
  L1 [&&BEEP S=MOUSE AC=(1 3) ]
) [&&BEEP AC=(4)],
((
  L3 [&&BEEP S=YEAST AC=(0)],
  (
	L4 [&&BEEP S=MOUSE AC=(1) ],
	L5 [&&BEEP S=HUMAN AC=(2) ]
  )[&&BEEP AC=(3)]
) [&&BEEP AC=(4)],
(
  L6 [&&BEEP S=YEAST AC=(0)],
	L8 [&&BEEP S=HUMAN AC=(2 3) ]
)[&&BEEP AC=(4)])); 
