# Supplementary material for: primetv: a viewer for reconciled trees
Source: BMC Bioinformatics. 2007 May 7;8:148. doi: 10.1186/1471-2105-8-148 (PMC1891116; doi:10.1186/1471-2105-8-148)
Supplement: Additional File 1 — Relase 1.5.3 of primetv. The source code distribution of primetv. [file 1471-2105-8-148-S1.gz › primetv_v1.5.3/ex19.gt]

((nisse_DRERIO[&&BEEP S=DRERIO AC=(8 9 10 11) ID=0],albert_FUGU[&&BEEP S=FUGU AC=(7 9 10 11) ID=1])[&&BEEP D=1  ID=2],berra_CAEEL[&&BEEP S=CAEEL AC=(0 2) ID=3])[&&BEEP D=0 AC=(12) ID=4];
