# Supplementary material for: primetv: a viewer for reconciled trees
Source: BMC Bioinformatics. 2007 May 7;8:148. doi: 10.1186/1471-2105-8-148 (PMC1891116; doi:10.1186/1471-2105-8-148)
Supplement: Additional File 1 — Relase 1.5.3 of primetv. The source code distribution of primetv. [file 1471-2105-8-148-S1.gz › primetv_v1.5.3/ex20.gt]

(
	(
		Leaf_1_0[&&BEEP S=Leaf_1 AC=(1)],
		Leaf_1_1[&&BEEP S=Leaf_1 AC=(1)]
	)[&&BEEP D=1 AC=(5 7)],
	(
		Leaf_2_3[&&BEEP S=Leaf_2 AC=(2)],
		Leaf_2_4[&&BEEP S=Leaf_2 AC=(2)]
	)[&&BEEP D=1 AC=(5 7)]
)[&&BEEP D=1 AC=(8)]
