# Supplementary material for: primetv: a viewer for reconciled trees
Source: BMC Bioinformatics. 2007 May 7;8:148. doi: 10.1186/1471-2105-8-148 (PMC1891116; doi:10.1186/1471-2105-8-148)
Supplement: Additional File 1 — Relase 1.5.3 of primetv. The source code distribution of primetv. [file 1471-2105-8-148-S1.gz › primetv_v1.5.3/ex20.st]

(Leaf_0:1.00000[&&BEEP ID=0],((Leaf_1:0.377159[&&BEEP ID=1],Leaf_2:0.377159[&&BEEP ID=2]):0.155554[&&BEEP ID=5],(Leaf_3:0.0409462[&&BEEP ID=3],Leaf_4:0.0409462[&&BEEP ID=4]):0.491766[&&BEEP ID=6]):0.467287[&&BEEP ID=7]):0.00000[&&BEEP ID=8]
