# Supplementary material for: primetv: a viewer for reconciled trees
Source: BMC Bioinformatics. 2007 May 7;8:148. doi: 10.1186/1471-2105-8-148 (PMC1891116; doi:10.1186/1471-2105-8-148)
Supplement: Additional File 1 — Relase 1.5.3 of primetv. The source code distribution of primetv. [file 1471-2105-8-148-S1.gz › primetv_v1.5.3/ex22.gt]

(((((Leaf_0_0[&&BEEP S=Leaf_0 AC=(0) ID=0],Leaf_1_0[&&BEEP S=Leaf_1 AC=(1) ID=1])[&&BEEP D=0 AC=(5) ID=2],(Leaf_0_1[&&BEEP S=Leaf_0 AC=(0) ID=3],Leaf_1_1[&&BEEP S=Leaf_1 AC=(1) ID=4])[&&BEEP D=0 AC=(5) ID=5])[&&BEEP D=1 ID=6],(Leaf_0_2[&&BEEP S=Leaf_0 AC=(0) ID=7],Leaf_1_2[&&BEEP S=Leaf_1 AC=(1) ID=8])[&&BEEP D=0 AC=(5) ID=9])[&&BEEP D=1 ID=10],Leaf_3_0[&&BEEP S=Leaf_3 AC=(3 4) ID=11])[&&BEEP D=0 AC=(6) ID=12],(((Leaf_0_3[&&BEEP S=Leaf_0 AC=(0) ID=13],Leaf_1_3[&&BEEP S=Leaf_1 AC=(1) ID=14])[&&BEEP D=0 AC=(5) ID=15],(Leaf_0_4[&&BEEP S=Leaf_0 AC=(0) ID=16],Leaf_1_4[&&BEEP S=Leaf_1 AC=(1) ID=17])[&&BEEP D=0 AC=(5) ID=18])[&&BEEP D=1 ID=19],(Leaf_2_0[&&BEEP S=Leaf_2 AC=(2) ID=20],Leaf_3_1[&&BEEP S=Leaf_3 AC=(3) ID=21])[&&BEEP D=0 AC=(4) ID=22])[&&BEEP D=0 AC=(6) ID=23])[&&BEEP D=1 ID=24];
