# Supplementary material for: primetv: a viewer for reconciled trees
Source: BMC Bioinformatics. 2007 May 7;8:148. doi: 10.1186/1471-2105-8-148 (PMC1891116; doi:10.1186/1471-2105-8-148)
Supplement: Additional File 1 — Relase 1.5.3 of primetv. The source code distribution of primetv. [file 1471-2105-8-148-S1.gz › primetv_v1.5.3/ex22.st]

((Leaf_2:0.577972[&&BEEP ID=2],Leaf_3:0.577972[&&BEEP ID=3]):0.0808283[&&BEEP ID=4],(Leaf_0:0.06632931[&&BEEP ID=0],Leaf_1:0.06632931[&&BEEP ID=1]):0.592471[&&BEEP ID=5]):0.341199[&&BEEP ID=6]
