# Supplementary material for: primetv: a viewer for reconciled trees
Source: BMC Bioinformatics. 2007 May 7;8:148. doi: 10.1186/1471-2105-8-148 (PMC1891116; doi:10.1186/1471-2105-8-148)
Supplement: Additional File 1 — Relase 1.5.3 of primetv. The source code distribution of primetv. [file 1471-2105-8-148-S1.gz › primetv_v1.5.3/ex3b.gt]

(
  L0 [&&BEEP S=YEAST AC=(0 4)],
  (
	L1 [&&BEEP S=MOUSE AC=(1 3 4) ],
	L2 [&&BEEP S=HUMAN AC=(2 3 4) ]
  )
); 
