# Supplementary material for: primetv: a viewer for reconciled trees
Source: BMC Bioinformatics. 2007 May 7;8:148. doi: 10.1186/1471-2105-8-148 (PMC1891116; doi:10.1186/1471-2105-8-148)
Supplement: Additional File 1 — Relase 1.5.3 of primetv. The source code distribution of primetv. [file 1471-2105-8-148-S1.gz › primetv_v1.5.3/ex4.gt]

(
  (
    (
      Q9BVK4_HUMAN_224_316 [&&BEEP S=HUMAN AC=(2) ID=0],
      Q99L54_MOUSE_224_316 [&&BEEP S=MOUSE AC=(1) ID=1]
    ) [&&BEEP D=0 AC=(3) ID=2],
    (
      RLA0_MOUSE_224_316 [&&BEEP S=HUMAN AC=(2) ID=3],
      RLA0_HUMAN_224_316 [&&BEEP S=MOUSE AC=(1) ID=4]
    ) [&&BEEP D=0 AC=(3) ID=5]
  ) [&&BEEP D=1 ID=6],
  RLA0_YEAST_222_311 [&&BEEP S=YEAST AC=(0) ID=7]
) [&&BEEP D=0 AC=(4) ID=8]
