# Supplementary material for: primetv: a viewer for reconciled trees
Source: BMC Bioinformatics. 2007 May 7;8:148. doi: 10.1186/1471-2105-8-148 (PMC1891116; doi:10.1186/1471-2105-8-148)
Supplement: Additional File 1 — Relase 1.5.3 of primetv. The source code distribution of primetv. [file 1471-2105-8-148-S1.gz › primetv_v1.5.3/ex6.gt]

(
(
  (
    (
      a_HUMAN [&&BEEP AC=(0) S=HUMAN], 
      b_HUMAN [&&BEEP AC=(0) S=HUMAN]
    ), 
    (
      c_HUMAN[&&BEEP AC=(0) S=HUMAN],
      d_HUMAN[&&BEEP AC=(0) S=HUMAN]
    )
  ),
  ( 
    (
      e_HUMAN [&&BEEP AC=(0) S=HUMAN], 
      f_HUMAN [&&BEEP AC=(0) S=HUMAN]
    ), 
    (
      g_HUMAN[&&BEEP AC=(0) S=HUMAN],
      h_HUMAN[&&BEEP AC=(0) S=HUMAN]
    )
  )),
  a_MOUSE [&&BEEP AC=(1) S=MOUSE]
) [&&BEEP AC=(2)];
