# Supplementary material for: primetv: a viewer for reconciled trees
Source: BMC Bioinformatics. 2007 May 7;8:148. doi: 10.1186/1471-2105-8-148 (PMC1891116; doi:10.1186/1471-2105-8-148)
Supplement: Additional File 1 — Relase 1.5.3 of primetv. The source code distribution of primetv. [file 1471-2105-8-148-S1.gz › primetv_v1.5.3/ex8.gt]

(
  (
    nhr3_CAEEL[&&BEEP S=CAEEL AC=(0) ID=0],
    nhr3_CBRIGG[&&BEEP S=CBRIGG AC=(1) ID=1]
  )[&&BEEP D=0 AC=(2) ID=2],
  (
    nhr3_DROME[&&BEEP S=DROME AC=(3) ID=3],
    (
      (
        nhr3_MOUSE[&&BEEP S=MOUSE AC=(4) ID=4],
        nhr3_HUMAN[&&BEEP S=HUMAN AC=(5) ID=5]
      )[&&BEEP D=0 AC=(6) ID=6],
      (
        nhr3_FUGU[&&BEEP S=FUGU AC=(7) ID=7],
        nhr3_DRERIO[&&BEEP S=DRERIO AC=(8) ID=8]
      )[&&BEEP D=0 AC=(9) ID=9]
    )[&&BEEP D=0 AC=(10) ID=10]
  )[&&BEEP D=0 AC=(11) ID=11]
)[&&BEEP D=0 AC=(12) ID=12]
