# Supplementary material for: primetv: a viewer for reconciled trees
Source: BMC Bioinformatics. 2007 May 7;8:148. doi: 10.1186/1471-2105-8-148 (PMC1891116; doi:10.1186/1471-2105-8-148)
Supplement: Additional File 1 — Relase 1.5.3 of primetv. The source code distribution of primetv. [file 1471-2105-8-148-S1.gz › primetv_v1.5.3/ex8strange.gt]

((nhr3_CAEEL[&&BEEP S=CAEEL AC=(0) ID=0],nhr3_CBRIGG[&&BEEP S=CBRIGG AC=(8 9) ID=1])[&&BEEP D=0 AC=(10 12) ID=2],(nhr3_DROME[&&BEEP S=DROME AC=(11) ID=3],((nhr3_MOUSE[&&BEEP S=MOUSE AC=(2) ID=4],nhr3_HUMAN[&&BEEP S=HUMAN AC=(3) ID=5])[&&BEEP D=0 AC=(4 6 7) ID=6],(nhr3_FUGU[&&BEEP S=FUGU AC=(1) ID=7],nhr3_DRERIO[&&BEEP S=DRERIO AC=(5 6) ID=8])[&&BEEP D=0 AC=(7) ID=9])[&&BEEP D=1 AC=(9 10) ID=10])[&&BEEP D=0 AC=(12) ID=11])[&&BEEP D=1 ID=12]
