# Supplementary material for: primetv: a viewer for reconciled trees
Source: BMC Bioinformatics. 2007 May 7;8:148. doi: 10.1186/1471-2105-8-148 (PMC1891116; doi:10.1186/1471-2105-8-148)
Supplement: Additional File 1 — Relase 1.5.3 of primetv. The source code distribution of primetv. [file 1471-2105-8-148-S1.gz › primetv_v1.5.3/ex8strange.st]

(
(
 CAEEL:0.10,
 (
   (
     FUGU:0.07,
     (
       (
         MOUSE:0.03,
         HUMAN:0.03
       ):0.03,
       DRERIO:0.06
     ):0.01
   ):0.02,
   CBRIGG:0.09
 ):0.01
 ):0.03,
 DROME:0.13
);
