# Supplementary material for: primetv: a viewer for reconciled trees
Source: BMC Bioinformatics. 2007 May 7;8:148. doi: 10.1186/1471-2105-8-148 (PMC1891116; doi:10.1186/1471-2105-8-148)
Supplement: Additional File 1 — Relase 1.5.3 of primetv. The source code distribution of primetv. [file 1471-2105-8-148-S1.gz › primetv_v1.5.3/mhc.gs]

Gogo-A0101      Gorilla
Gogo-B0103      Gorilla
Gogo-C0101      Gorilla
Popy-A01        Pongo
Popy-A02        Pongo
Popy-B01        Pongo
Popy-B02        Pongo
Safu-G04        Saguinus
Safu-G02        Saguinus
Safu-G01        Saguinus
Safu-G03        Saguinus
Saoe-E01        Saguinus
