# Supplementary material for: primetv: a viewer for reconciled trees
Source: BMC Bioinformatics. 2007 May 7;8:148. doi: 10.1186/1471-2105-8-148 (PMC1891116; doi:10.1186/1471-2105-8-148)
Supplement: Additional File 1 — Relase 1.5.3 of primetv. The source code distribution of primetv. [file 1471-2105-8-148-S1.gz › primetv_v1.5.3/mhc.gt]

(Saoe-E01,(((Gogo-C0101, (Gogo-B0103,(Popy-B01,Popy-B02))),(Gogo-A0101,(Popy-A01,Popy-A02))),(Safu-G04,(Safu-G01,(Safu-G02,Safu-G03)))));
