# Supplementary material for: primetv: a viewer for reconciled trees
Source: BMC Bioinformatics. 2007 May 7;8:148. doi: 10.1186/1471-2105-8-148 (PMC1891116; doi:10.1186/1471-2105-8-148)
Supplement: Additional File 1 — Relase 1.5.3 of primetv. The source code distribution of primetv. [file 1471-2105-8-148-S1.gz › primetv_v1.5.3/mhc.r]

(((((Safu-G03[&&PRIME S=Saguinus AC=(3) ID=17],Safu-G02[&&PRIME S=Saguinus AC=(3) ID=16])[&&PRIME D=1 ID=18],Safu-G01[&&PRIME S=Saguinus AC=(3) ID=15])[&&PRIME D=1 ID=19],Safu-G04[&&PRIME S=Saguinus AC=(3) ID=14])[&&PRIME D=1 ID=20],(((Popy-A02[&&PRIME S=Pongo AC=(1) ID=10],Popy-A01[&&PRIME S=Pongo AC=(1) ID=9])[&&PRIME D=1 ID=11],Gogo-A0101[&&PRIME S=Gorilla AC=(0) ID=8])[&&PRIME D=0 AC=(2) ID=12],(((Popy-B02[&&PRIME S=Pongo AC=(1) ID=4],Popy-B01[&&PRIME S=Pongo AC=(1) ID=3])[&&PRIME D=1 ID=5],Gogo-B0103[&&PRIME S=Gorilla AC=(0) ID=2])[&&PRIME D=0 AC=(2) ID=6],Gogo-C0101[&&PRIME S=Gorilla AC=(0 2) ID=1])[&&PRIME D=1 ID=7])[&&PRIME D=1 ID=13])[&&PRIME D=0 AC=(4) ID=21],Saoe-E01[&&PRIME S=Saguinus AC=(3 4) ID=0])[&&PRIME D=1 ID=22];
