# Supplementary material for: primetv: a viewer for reconciled trees
Source: BMC Bioinformatics. 2007 May 7;8:148. doi: 10.1186/1471-2105-8-148 (PMC1891116; doi:10.1186/1471-2105-8-148)
Supplement: Additional File 1 — Relase 1.5.3 of primetv. The source code distribution of primetv. [file 1471-2105-8-148-S1.gz › primetv_v1.5.3/reconcile.cc]

#include <iostream>

using namespace std;

#include "AnError.hh"
#include "LambdaMap.hh"
#include "TreeIO.hh"
using namespace beep;

void
usage(char *s)
{
  cerr << "Usage: "
       << s
       << " <gene tree> <species tree> [<gene-species map>]\n"
       << "\nThis program outputs the reconciliation that minimize\n"
       << "the number of duplications\n"
       << endl;
}

int
main (int argc, char **argv) 
{
  

  if (argc < 3 || argc > 4)
    {
      usage(argv[0]);
      exit (1);
    }

  try {
    vector<SetOfNodes> AC(1000); // Unnecessary here
    StrStrMap          gs;

    TreeIO io = TreeIO::fromFile(argv[1]);
    Tree G = io.readGuestTree(&AC, &gs);

    io.setSourceFile(argv[2]);
    Tree S = io.readNewickTree();

    if (argc == 4) {
      gs = TreeIO::readGeneSpeciesInfo(argv[3]);
    }

    LambdaMap lambda(G, S, gs);
    GammaMap gamma = GammaMap::MostParsimonious(G, S, lambda);

    cout << io.writeGuestTree(G, &gamma);
    cout << ';' << endl;

  }
  catch (AnError e) {
    e.action();
  }
  return EXIT_SUCCESS;
}
