# Supplementary material for: primetv: a viewer for reconciled trees
Source: BMC Bioinformatics. 2007 May 7;8:148. doi: 10.1186/1471-2105-8-148 (PMC1891116; doi:10.1186/1471-2105-8-148)
Supplement: Additional File 1 — Relase 1.5.3 of primetv. The source code distribution of primetv. [file 1471-2105-8-148-S1.gz › primetv_v1.5.3/time_SDrawConstraints.cc]

//This is that class that calculates the coordinates of the species tree


//Author: Eva Schreil


#include "time_SDrawConstraints.hh"


namespace beep 

{

  using namespace std;

    //-------------------------------------------------------------------
    // CoordVector contains vectors of 3 coordinate pairs
    // place 0: right, 1:left, 2:middle (indicates the place of the node)
    //-------------------------------------------------------------------
  enum {R=0, L=1, M=2};


    time_SDrawConstraints::time_SDrawConstraints(Tree& r, double leafwidth, double space, int alt, bool time, char ladd)
      :ek(r), leafWidth(leafwidth), 
       spa(space),
       nm(r)
    {   
      levelheight = leafWidth * 2 + spa;
      tot_time = ek.rootToLeafTime();
//       tot_time = ek.rootToLeafTime() + 0.01;

      scale = Level(ek.getRootNode())*levelheight/tot_time;
      //cerr << "Scale: " << scale << endl;

      Node *rot = ek.getRootNode();

      if (ladd == 'r') {
	Ladderize_right();
      } else if (ladd = 'l') {
	Ladderize_left();
      }

    
      CountLeafCoordinates();

      if(time) {
	double root_time = ek.getRootNode()->getTime();

	if(root_time == 0) {
	  rootlength = levelheight;
	} else {
	  rootlength = scale*root_time;
	}	
	if(alt == 1) {
	  CountNodeCoordinates1arve(rot);
	} else {
	  CountNodeCoordinates2(rot);
	}
      } else {
	CountNodeCoordinates3(rot);  //the one without time
	rootlength = levelheight;
      }

      // A significant portion of the picture is left for leaf names etc
      annotation_space = 
	0.25 * (Level(ek.getRootNode()) * levelheight 
		+ rootlength + spa / 2);

      time_axis_space = 0.4 * annotation_space;
      time_axis_coord = -0.9 * time_axis_space;
      delta = 0.25 * time_axis_space;
      
      pair<double,double> rootcoord1(nm[rot][L].first, 
				     nm[rot][L].second + rootlength);
      pair<double,double> rootcoord2(nm[rot][R].first, 
				     nm[rot][R].second + rootlength);
      drawvect.push_back(rootcoord1);
      FindIndex(rot);  
      drawvect.push_back(rootcoord2);

    }
    


#ifdef OLD_STUFF
  //------------------------------------------------------------
  //This is the function that is called from the main program
  //At first, all of the leaf coordinates are calculated and 
  //from these, the inner nodes then can be calculated.
  //All of the coordinates are put in a type of BeepVector 
  //called CoordVector, described above.
  //Every inner node gets three coordinate paris and the 
  //leaves get two.
  //-----------------------------------------------------------

      
  void
  time_SDrawConstraints::CountSpeciesCoordinates(int alt, bool time)
  {
    Node *rot = ek.getRootNode();
    
    CountLeafCoordinates(0, rot);

    if(time) {
	double root_time = ek.getRootNode()->getTime();

	if(root_time == 0) {
	  rootlength = levelheight;
	} else {
	  rootlength = scale*root_time;
	}	

	if(alt == 1) {
	  CountNodeCoordinates1arve(rot);
	} else {
	  CountNodeCoordinates2(rot);
	}
    } else {
      CountNodeCoordinates3(rot);  //the one without time
      rootlength = levelheight;
    }

    pair<double,double> rootcoord1(nm[rot][L].first, 
				   nm[rot][L].second + rootlength);
    pair<double,double> rootcoord2(nm[rot][R].first, 
				   nm[rot][R].second + rootlength);
    drawvect.push_back(rootcoord1);
    FindIndex(rot);  
    drawvect.push_back(rootcoord2);
  }
#endif

  
  
  int
  time_SDrawConstraints::Ladderize_left() {
    Ladderize_left(ek.getRootNode());
  }

  int
  time_SDrawConstraints::Ladderize_left(Node* n) //the root is sent in from the beginning
  {
    if(n->isLeaf()) {
      return 1;
    } else {
      int leftsize = Ladderize_left(n->getLeftChild());
      int rightsize = Ladderize_left(n->getRightChild());
      if(leftsize > rightsize) {
	n->rotate();
	    //swap rightchild with leftchild
      }
      return leftsize + rightsize;
    }
  }


  int
  time_SDrawConstraints::Ladderize_right() {
    Ladderize_right(ek.getRootNode());
  }

  int
  time_SDrawConstraints::Ladderize_right(Node* n)
  {
    if(n->isLeaf()) {
	return 1;
    } else {
	int leftsize = Ladderize_right(n->getLeftChild());
	int rightsize = Ladderize_right(n->getRightChild());
	if(rightsize > leftsize) {
	    n->rotate();
	    //swap rightchild with leftchild
	}
	return leftsize + rightsize;
    }
  }


  //--------------------------------------------------------------------
  //Function that calculates the coordinates of the leaves
  //--------------------------------------------------------------------
 
  void
  time_SDrawConstraints::CountLeafCoordinates()
  {   
    CountLeafCoordinates(-spa, ek.getRootNode());
  }

  double 
  time_SDrawConstraints::CountLeafCoordinates(double prevInd, Node *n)
  {   
    if (n->isLeaf()) {
      nm[n][L].first = prevInd + spa; //left coordinate is given a value
      nm[n][R].first = nm[n][L].first + leafWidth;  //right coordinate is given a value
      nm[n][R].second = nm[n][L].second = 0; /* arve removed spa/2;*/
      
      return nm[n][R].first;  //right coordinate is returned
    } else {
      double newRight = CountLeafCoordinates(prevInd, n->getLeftChild());   
      double newRight2 = CountLeafCoordinates(newRight, n->getRightChild());
      
      return newRight2;
    }      
  } 
  
  //-----------------------------------------------------
  //Below, there are three different functions calculating
  //the coordinates of the internal nodes. For a more  
  //detailed description of these calculations, read
  //the HTML-documentation.
  //------------------------------------------------------

  //--------------------------------------------------------
  //This function calculates the inner node coordinates with
  //respect to time.
  //These are put in between their leftmost and rigthmost child
  //with correction if one of the children is not a leaf.
  //The equations used to calculate the position of the 
  //inner nodes are based on on the goal to have a isosceles 
  //triangle at every inner node.
  //
  // arve's comment: I don't think the leaf correction was ever used.
  //
  //--------------------------------------------------------


 
  //Alternative 1:


  void
  time_SDrawConstraints::CountNodeCoordinates1(Node* p)
  {
    if (p->isLeaf() == false) {
      //calculates the nodes from the bottom and up:
      CountNodeCoordinates1(p->getLeftChild());
      CountNodeCoordinates1(p->getRightChild());

      Node* left = p->getLeftChild();
      Node* right = p->getRightChild(); 

      // These two are never used!!! In the Eva's original, they were
      // used in the leaf case only, which I saw as redundant. /arve
      double l = getLeftMostCoordinate(p);
      double r = getRightMostCoordinate(p);

      double y_upper;
	
      if(p->isRoot())
	{
	  y_upper = scale * tot_time;
	    
	}

      else
	y_upper = (p->getNodeTime())*scale;
	    
	
      nm[p][R].second = nm[p][L].second = y_upper; 
	
      // arves adaption of Eva's method.
      double y_left;
      double y_right;
      double hl;
      double hr;
	   
      if(left->isLeaf()) {
	hl = y_upper;	
      } else {
	y_left = (left->getNodeTime())*scale;
	hl = y_upper-y_left;
      }

      if(right->isLeaf()) {
	hr = y_upper;	
      } else {
	y_right = (right->getNodeTime())*scale;
	hr = y_upper-y_right;
      }

      nm[p][M].first = (nm[right][R].first*hl + nm[left][L].first*hr)/(hr+hl) 
	- (leafWidth/2)*(hl-hr)/(hl+hr); //stämmer enligt kalkylatorn

      nm[p][L].first = nm[p][M].first - leafWidth/2;
      nm[p][R].first = nm[p][L].first + leafWidth;

      double slant = (nm[p][R].second - nm[left][R].second) 
	/ (nm[p][R].first - nm[left][R].first);
      nm[p][M].second = nm[p][L].second - slant * leafWidth / 2;
    }
  }


  //
  // arve's attempt at fixing the above, which breaks on our
  // biogeography test case. Here, we want to put a node in between
  // its left and right subtrees. Therefore, the rightmost node of the
  // left subtree, and vice versa, is identified.
  //

  void
  time_SDrawConstraints::CountNodeCoordinates1arve(Node* p)
  {
    if (p->isLeaf() == false) {
      //calculates the nodes from the bottom and up:
      CountNodeCoordinates1arve(p->getLeftChild());
      CountNodeCoordinates1arve(p->getRightChild());

      Node* left = p->getLeftChild();
      Node* right = p->getRightChild(); 

      double y_upper;
      if(p->isRoot()) {
	  y_upper = scale * tot_time;
      } else {
	y_upper = (p->getNodeTime())*scale;
      }
	
      nm[p][R].second = nm[p][L].second = y_upper; 
	
      // arves adaption of Eva's method.
      double y_left;
      double y_right;
      double hl;
      double hr;
	   
      // What is this code doing?
      if(left->isLeaf()) {
	hl = y_upper;	
      } else {
	y_left = (left->getNodeTime())*scale;
	hl = y_upper-y_left;
      }

      if(right->isLeaf()) {
	hr = y_upper;	
      } else {
	y_right = (right->getNodeTime())*scale;
	hr = y_upper-y_right;
      }

      // Center (x-wise) the node in the space between
      // left and right subtree.
      double l = getRightMostCoordinate(left);
      double r = getLeftMostCoordinate(right);
      double middle = (l+r) / 2;

      // Left and right x coord for ellipse:
      nm[p][L].first = middle - leafWidth/2;
      nm[p][R].first = middle + leafWidth/2;
      // cerr << p << "  X = (" << l << " + " << r << ")/2 = " << (l+r)/2 << endl;

      // Determine where the species edges intersect below the node:
      CalcLegIntersection(left, right, p);
    }
  } 

  //
  // Find the height of the intersection of the (wide) edges
  // below the species node.
  //
  // (x0, y0)   left child, rightmost point of ellipse
  // (x1, y1)   rightmost point of current node, u
  // (x2, y2)   right child, leftmost point of ellipse
  // (x3, y3)   leftmost point of u.
  //
  // The sought point is the intersection of the two lines
  // given by (x0, y0), (x1, y1) 
  // and      (x2, y2), (x3, y3).
  void
  time_SDrawConstraints::CalcLegIntersection(Node *left, Node *right, Node *u)
  {
    double x0, y0, x1, y1, x2, y2, x3, y3;

    x0 = nm[left][R].first;
    y0 = nm[left][R].second;

    x1 = nm[u][R].first;
    y1 = nm[u][R].second;

    x2 = nm[right][L].first;
    y2 = nm[right][L].second;

    x3 = nm[u][L].first;
    y3 = nm[u][L].second;
    
    // The slants of the two lines
    double k_L = (y1 - y0) / (x1 - x0); // Down to the left child
    double k_R = (y3 - y2) / (x3 - x2); // ... right child

    // Let D_L and D_R be the distance from x0 and x3 to the
    // intersection point. There are two equations,
    //
    //         x0 + D_L = x3 + D_R
    //   y0 + k_L * D_L = y3 + k_R * D_R,
    //
    // that can be used to solve for D_R and D_L, thus
    // giving the intersection point.

    double D_R = (y3 - y0 - k_L * (x3 - x0)) / (k_L - k_R);
    double D_L = x3 + D_R - x0;

    nm[u][M].first  = x0 + D_L;
    nm[u][M].second = y0 + k_L * D_L;
  }


  //----------------------------------------------------------
  //This function is similar to the previous, except for some 
  //calculations of the inner nodes who have one children
  //that is not a leaf. Here, the inner nodes are always placed
  //in between their leftmost and rightmost coordinates.
  //It is rather the y and x coordinate of the middle
  //coordinate of the inner node that is corrected.
  //The correction is calculated upon the constraint that
  //the "outer triangle" should be similar to "the inner".
  //---------------------------------------------------------

  
  //Alternative 2:

  
  Node* 
  time_SDrawConstraints::CountNodeCoordinates2(Node* p)
  {
    if (p->isLeaf()) {
	return p->getParent();
    } else {
	Node *nod = CountNodeCoordinates2(p->getLeftChild());
	Node *nod2 = CountNodeCoordinates2(nod->getRightChild());

	Node* left = p->getLeftChild();
	Node* right = p->getRightChild(); 

	double l = getLeftMostCoordinate(p);
	double r = getRightMostCoordinate(p);

	double y_upper;
	
	if(p->isRoot()) {
	    y_upper = scale * tot_time;
	} else {
	  y_upper = (p->getNodeTime())*scale;
	}
	
	nm[p][R].second = nm[p][L].second = y_upper; 
	
	if (left->isLeaf() && right->isLeaf()) {
	    nm[p][M].first = (l+r)/2;
	    nm[p][L].first = nm[p][M].first - leafWidth/2;
	    nm[p][R].first = nm[p][L].first + leafWidth;

	    double slant = (nm[p][R].second - nm[left][R].second) 
	                 / (nm[p][R].first - nm[left][R].first);
	    nm[p][M].second = nm[p][L].second - slant * leafWidth / 2;
// 	    double yg = (y_upper/(leafWidth/2))*leafWidth/2;
// 	    nm[p][M].second = y_upper - yg;     
	  } else {
	    double y_left;
	    double y_right;
	    double hl;
	    double hr;

	    double rp; //the right proportions between height and width in a imagined trianle
	    double lp; //the corresponding left proportions

	   
	    if(left->isLeaf())
	      {
		hl = y_upper;
	
	      }
	    else
	      {
	      y_left = (left->getNodeTime())*scale;
	      hl = y_upper-y_left;
	      }


	    if(right->isLeaf())
	      {
		hr = y_upper;
	
	      }
	    else
	      {
		y_right = (right->getNodeTime())*scale;
		hr = y_upper-y_right;
	
	      }


	    nm[p][L].first = (l+r)/2 - leafWidth/2;
	    
	    nm[p][R].first = nm[p][L].first + leafWidth;
 


	    rp = hr/(nm[right][R].first - nm[p][R].first);
	    lp = hl/(nm[p][L].first - nm[left][L].first);


	    nm[p][M].first = (rp*nm[right][L].first + lp*nm[left][R].first - nm[left][R].second + nm[right][R].second)/(lp + rp);

	  

	    double ym = hl*(nm[p][M].first-nm[left][R].first)/(nm[p][L].first-nm[left][L].first);

	    double dy = hl-ym;
	    
	    nm[p][M].second = y_upper - dy;


	  }
	
	
	return nod2->getParent();
      }
  } 

  //------------------------------------------------------------
  //Calculates the inner node coordinate without considering the 
  //evolutionary time
  //------------------------------------------------------------


  Node* 
  time_SDrawConstraints::CountNodeCoordinates3(Node* p)
  {
    if (p->isLeaf())
      {
	return p->getParent();

      }

    else
      {

	Node *nod = CountNodeCoordinates3(p->getLeftChild());

	double l = getLeftMostCoordinate(p);
	double r = getRightMostCoordinate(p);

	nm[p][M].first = (l+r)/2;

	nm[p][L].first = nm[p][M].first - leafWidth/2;

	nm[p][R].first = nm[p][L].first + leafWidth;

	double y_upper = levelheight*Level(p);
	double y_up = levelheight*Level(p->getLeftChild());  
	 
	nm[p][R].second = nm[p][L].second = y_upper; 

	if (p->getLeftChild()->isLeaf() || p->getRightChild()->isLeaf())   
	  {
	    double delta_ym = (levelheight/(spa/2+leafWidth/2))*leafWidth/2; //höjden på "gylfen" :)
	    nm[p][M].second = y_upper - delta_ym + spa/2;
	  }
	else
	  {
	    double yh = y_upper-y_up;
	    double dy = yh*(1-(nm[p][M].first-nm[p->getLeftChild()][R].first)/(nm[p][L].first-nm[p->getLeftChild()][L].first));  //fel här!
	
	    nm[p][M].second = y_upper - dy;
	  }
      


	Node *nod2 = CountNodeCoordinates3(nod->getRightChild());
	
	return nod2->getParent();
      }
  } 


  //-------------------------------------------------------------	
  //This function returns the leftmost coordinate of the
  //leftmnost children of a Node o.
  //-------------------------------------------------------------

  double 
  time_SDrawConstraints::getLeftMostCoordinate(Node* o)
  {
    if (o->isLeaf())
      {
	return nm[o][L].first;
      }

    else 
      {
	return getLeftMostCoordinate(o->getLeftChild());
      }
  }

  //---------------------------------------------
  //The corresponding function for the right side
  //---------------------------------------------

  double
  time_SDrawConstraints::getRightMostCoordinate (Node* o)
  {
    if (o->isLeaf())
      {
	return nm[o][R].first;
      }
    
    else
      {
	return getRightMostCoordinate(o->getRightChild());
      }
  }


  //-----------------------------------------
  //Function that returns the level of one 
  //node in the tree. Counts from the bottom
  //(leaves have level 0) and up.
  //-----------------------------------------


    int 
    time_SDrawConstraints::Level(Node *nd)
    {      
      if(nd->isLeaf())
	{
	  return 0;
	}
      else 
	{
	  int left = Level(nd->getLeftChild());
	  int right = Level(nd->getRightChild());
	  return max(left, right) + 1;
	}
    }
    
  

  //-----------------------------------------------
  //The width of the picture is defined as the number
  //of leaves multiplied with the leaf width plus
  //the number of spaces between the leaves
  //multiplied with the space width plus two extra
  //spaces (one on each side of the tree).
  //-----------------------------------------------


  double 
  time_SDrawConstraints::getPictWidth()
  {
    return leafWidth * ek.getNumberOfLeaves() 
           + spa * (1 + ek.getNumberOfLeaves());  
  }
  
  //---------------------------------------------------
  //The height of the picture is defined as the number
  //of levels of the tree root multiplied with the 
  //defined levelheight plus the height of the branch
  //above the root plus one space. There is a half space
  //from the tree to the upper and lower boundary of
  //the picture, respectively.
  //
  // We do not count the annotation space now! This is only
  // for the tree drawing part. Still leaving a "half space" 
  // at the top. /arve
  //--------------------------------------------------
  

  double 
  time_SDrawConstraints::getPictHeight()
  {

    return Level(ek.getRootNode()) * levelheight + rootlength + spa / 2 ;
  }  
  
  
  //---------------------------------------------------
  //This function puts all of the coordinates of the 
  //tree into a vector later used for the drawing of
  //the tree.
  //--------------------------------------------------


     
  void 
  time_SDrawConstraints::FindIndex(Node *v)  
  {
    if(v->isLeaf())
      {
	
	drawvect.push_back(nm[v][L]);
	
	drawvect.push_back(nm[v][R]);
	
      }

    else 
      {
	
	drawvect.push_back(nm[v][L]);

	FindIndex(v->getLeftChild());
	
	
	drawvect.push_back(nm[v][M]);

	FindIndex(v->getRightChild());


	drawvect.push_back(nm[v][R]);

	//calculates the coordinates of the
	//ellipses drawn on each internal 
	//node in the species tree.

	double xc = (nm[v][L].first + nm[v][R].first)/2; 
	double yc = nm[v][L].second;

	ellipse.push_back(make_pair(xc,yc));


      }
  }
  
}
