# Supplementary material for: primetv: a viewer for reconciled trees
Source: BMC Bioinformatics. 2007 May 7;8:148. doi: 10.1186/1471-2105-8-148 (PMC1891116; doi:10.1186/1471-2105-8-148)
Supplement: Additional File 1 — Relase 1.5.3 of primetv. The source code distribution of primetv. [file 1471-2105-8-148-S1.gz › primetv_v1.5.3/time_SDrawConstraints.hh]

#ifndef TIME_SDRAWCONSTRAINTS_H
#define TIME_SDRAWCONSTRAINTS_H
#include <stdio.h>
#include <stdlib.h>
#include <cstdlib>    //varför är denna med?
#include <vector>
#include <iostream>   //för att kunna göra utskrifter med cout
#include <utility>    //för att kunna använda datatypen pair
#include "Node.hh"
#include "Tree.hh"
#include "Coord.hh"


namespace beep
{
  using namespace std;


  class time_SDrawConstraints{
    
  public:

    time_SDrawConstraints(Tree& r, double leafwidth, double space, int, bool, char ladd='c'); 

    int Ladderize_left();
    int Ladderize_right();

    void CountSpeciesCoordinates(int, bool);
    double getPictWidth();
    double getPictHeight();
    vector<pair<double,double> > drawvect;
    vector<pair<double,double> > ellipse;
    double levelheight;
    Tree &ek;
    double leafWidth;
    double spa;			// "Space", general spacing constant
    CoordVector nm;		// The points determining size etc for 
                                // a species node stored here
    double rootlength;

    double annotation_space;	// Space in "user coordinates" to put leaf names etc in. (arve)
    double time_axis_space;	// Leave room for time annotations
    double time_axis_coord;	// x coord for time axis
    double delta;		// Small distance measure, annotation_space / 10 probably...

  private:
   
    double tot_time;
    double scale;
    //double delta_ym;
    int Ladderize_left(Node*);
    int Ladderize_right(Node*);
    void CountLeafCoordinates();
    double CountLeafCoordinates(double, Node*);
    void CountNodeCoordinates1(Node*);
    void CountNodeCoordinates1arve(Node*);
    Node* CountNodeCoordinates2(Node*);
    Node* CountNodeCoordinates3(Node*);
    double getLeftMostCoordinate(Node*);
    double getRightMostCoordinate(Node*);
    int Level(Node *);  
    void FindIndex(Node *);

    // Find where the (wide) edges intersect
    void CalcLegIntersection(Node *left, Node *right, Node *u);
  };

}                    

#endif
  
